# Supplementary material for: Barriers and enablers of adherence to infant nevirapine prophylaxis against HIV 1 transmission among 6-week-old HIV exposed infants: A prospective cohort study in Northern Uganda
Source: PLoS One. 2020 Oct 15;15(10):e0240529. doi: 10.1371/journal.pone.0240529 (PMC7561159; doi:10.1371/journal.pone.0240529)
Supplement: S1 Data — (XLSX) [file pone.0240529.s001.xlsx]

## Sheet: Sheet1
ID	educ	marital	employment	religion	parity	gest_age in weeks	hiv_disclosure	fear	Accompanied_to_ANC_today	Rx_Name	Rx_duration_in_months	Type_of_Delivery	onsettime labour	actual_delivery	attendant_hospital	given_NVP_for_baby	did_baby_take_NVP	Doses_ARVS_missed_by_mother_in_p	VL_baseline	baby_missing_week	new_educ_cat	marital_bin	employment_bin	parity_bin	gestage_cat	new_hivdisclosure	newARTreg_cat	new_RxDuration	newPlace_of_deliveryCat	newARVS_missed_pastWEEK	VLdescription_grp	new_ARTRx_duration	new_VL_cat
1	N	M	U	C	3	22	N	Y	N	TD	72	n	N	H	O	Y	Y	0	0	0	not educated	Married	Unemployed	0 to 4	20 to 27 weeks	No	Efavirenz-based	31 to 108 months	Hospital setting	Yes	<50 cps/ml	more than or equal to 60	less than 50
2	P	M	U	C	5	28	N	Y	N	TD	48	C	N	H	O	Y	Y	0	0	0	Primary	Married	Unemployed	5 to 9	28 to 35 weeks	No	Efavirenz-based	31 to 108 months	Hospital setting	Yes	<50 cps/ml	less than 60 months	less than 50
4	N	M	U	C	6	20	Y	Y	N	TD	60	n	N	H	M	Y	Y	0	75	0	not educated	Married	Unemployed	5 to 9	20 to 27 weeks	Yes	Efavirenz-based	31 to 108 months	Hospital setting	Yes	50 to 400 cps/ml	more than or equal to 60	more than or equal to 50
5	N	M	U	C	3	36	Y	Y	N	TD	60	n	D	H	M	N	N	0	50	0	not educated	Married	Unemployed	0 to 4	more or equal to 36 weeks	Yes	Efavirenz-based	31 to 108 months	Hospital setting	Yes	50 to 400 cps/ml	more than or equal to 60	more than or equal to 50
6	P	M	U	C	3	38	Y	Y	Y	TD	204	n	N	H	M	Y	Y	0	50	0	Primary	Married	Unemployed	0 to 4	more or equal to 36 weeks	Yes	Efavirenz-based	120 months and more	Hospital setting	Yes	50 to 400 cps/ml	more than or equal to 60	more than or equal to 50
8	N	M	S	C	2	24	Y	N	Y	AZ	36	n	D	H	O	Y	Y	0	791000	0	not educated	Married	Employed	0 to 4	20 to 27 weeks	Yes	Efavirenz-based	31 to 108 months	Hospital setting	Yes	>1000 cps/ml	less than 60 months	more than or equal to 50
9	N	M	S	C	2	20	Y	N	Y	TD	24	C	N	H	H	N	N	1	1	0	not educated	Married	Employed	0 to 4	20 to 27 weeks	Yes	Efavirenz-based	7 to 30 months	Hospital setting	No	<50 cps/ml	less than 60 months	less than 50
10	N	M	U	C	7	20	Y	Y	N	AZ	48	n	D	H	O	N	N	0	1	1	not educated	Married	Unemployed	5 to 9	20 to 27 weeks	Yes	Nevirapine-based	31 to 108 months	Non-hospital setting	Yes	<50 cps/ml	less than 60 months	less than 50
11	N	M	U	C	3	24	Y	Y	Y	TD	5	n	D	H	M	Y	Y	5		0	not educated	Married	Unemployed	0 to 4	20 to 27 weeks	Yes	Efavirenz-based	less than 6 months	Hospital setting	No	missing VL	less than 60 months	missing VL
12	N	S	U	C	8	30	Y	Y	N	TD	3	n	N	H	O	N	N	0		0	not educated	Single	Unemployed	5 to 9	28 to 35 weeks	Yes	Efavirenz-based	less than 6 months	Non-hospital setting	Yes	missing VL	less than 60 months	missing VL
13	N	M	U	C	3	37	Y	Y	Y	TD	4	n	N	H	O	Y	Y	2	1	0	not educated	Married	Unemployed	0 to 4	more or equal to 36 weeks	Yes	Efavirenz-based	less than 6 months	Hospital setting	No	<50 cps/ml	less than 60 months	less than 50
14	P	M	U	C	3	20	Y	Y	N	TD	36	n	D	T	H	N	N	1	1	1	Primary	Married	Unemployed	0 to 4	20 to 27 weeks	Yes	Efavirenz-based	31 to 108 months	Non-hospital setting	No	<50 cps/ml	less than 60 months	less than 50
16	N	M	U	C	5	34	Y	Y	N	TD	7	n	D	H	O	Y	Y	0	1	0	not educated	Married	Unemployed	5 to 9	28 to 35 weeks	Yes	Efavirenz-based	7 to 30 months	Hospital setting	Yes	<50 cps/ml	less than 60 months	less than 50
17	N	M	S	C	3	24	Y	N	N	AZ	144	C	D	H	M	Y	Y	2	5731	0	not educated	Married	Employed	0 to 4	20 to 27 weeks	Yes	Nevirapine-based	120 months and more	Hospital setting	No	>1000 cps/ml	more than or equal to 60	more than or equal to 50
18	N	M	U	C	5	32	Y	Y	N	TD	48	n	D	H	M	Y	Y	0	1	0	not educated	Married	Unemployed	5 to 9	28 to 35 weeks	Yes	Efavirenz-based	31 to 108 months	Hospital setting	Yes	<50 cps/ml	less than 60 months	less than 50
20	N	S	U	C	3	32	Y	N	N	TD	36	n	D	H	H	N	N	0	1720	0	not educated	Single	Unemployed	0 to 4	28 to 35 weeks	Yes	Efavirenz-based	31 to 108 months	Hospital setting	Yes	>1000 cps/ml	less than 60 months	more than or equal to 50
22	N	M	E	C	5	32	Y	Y	N	TD	12	C	N	H	M	Y	Y	1		0	not educated	Married	Employed	5 to 9	28 to 35 weeks	Yes	Efavirenz-based	7 to 30 months	Hospital setting	No	missing VL	less than 60 months	missing VL
23	N	M	U	C	0	32	Y	Y	Y	TD	6	n	D	H	H	Y	Y	0		0	not educated	Married	Unemployed	0 to 4	28 to 35 weeks	Yes	Efavirenz-based	less than 6 months	Hospital setting	Yes	missing VL	less than 60 months	missing VL
24	N	M	U	C	5	28	Y	Y	Y	TD	12	n	D	H	H	Y	Y	0		0	not educated	Married	Unemployed	5 to 9	28 to 35 weeks	Yes	Efavirenz-based	7 to 30 months	Hospital setting	Yes	missing VL	less than 60 months	missing VL
27	N	M	U	C	5	24	Y	N	N	TD	31	n	N	H	O	Y	Y	1	0	0	not educated	Married	Unemployed	5 to 9	20 to 27 weeks	Yes	Efavirenz-based	31 to 108 months	Hospital setting	No	<50 cps/ml	less than 60 months	less than 50
28	P	M	S	C	2	31	Y	N	N	TD	15	n	D	H	M	Y	Y	0	0	1	Primary	Married	Employed	0 to 4	28 to 35 weeks	Yes	Efavirenz-based	7 to 30 months	Hospital setting	Yes	<50 cps/ml	less than 60 months	less than 50
30	N	M	S	C	5	24	Y	Y	N	TD	96	n	N	H	O	Y	Y	0	54	0	not educated	Married	Employed	5 to 9	20 to 27 weeks	Yes	Efavirenz-based	31 to 108 months	Hospital setting	Yes	50 to 400 cps/ml	more than or equal to 60	more than or equal to 50
31	P	S	S	C	1	30	N	N	N	no	0	n	D	H	O	N	N	1		0	Primary	Single	Employed	0 to 4	28 to 35 weeks	No	Efavirenz-based	less than 6 months	Hospital setting	No	missing VL	less than 60 months	missing VL
34	P	M	S	C	1	35	Y	Y	N	TD	36	n	D	H	M	Y	Y	0	0	1	Primary	Married	Employed	0 to 4	28 to 35 weeks	Yes	Efavirenz-based	31 to 108 months	Hospital setting	Yes	<50 cps/ml	less than 60 months	less than 50
35	N	M	U	C	6	36	Y	Y	N	TD	8	C	N	H	O	N	N	0	49	0	not educated	Married	Unemployed	5 to 9	more or equal to 36 weeks	Yes	Efavirenz-based	7 to 30 months	Hospital setting	Yes	<50 cps/ml	less than 60 months	less than 50
36	N	M	U	C	5	20	Y	Y	Y	TD	84	C	N	H	H	N	N	0	0	0	not educated	Married	Unemployed	5 to 9	20 to 27 weeks	Yes	Efavirenz-based	31 to 108 months	Hospital setting	Yes	<50 cps/ml	more than or equal to 60	less than 50
37	N	M	U	C	2	36	Y	Y	Y	TD	48	n	D	H	M	Y	Y	0	0	0	not educated	Married	Unemployed	0 to 4	more or equal to 36 weeks	Yes	Efavirenz-based	31 to 108 months	Hospital setting	Yes	<50 cps/ml	less than 60 months	less than 50
38	P	M	S	C	4	34	Y	Y	N	TD	156	n	D	H	M	Y	Y	0	95	0	Primary	Married	Employed	0 to 4	28 to 35 weeks	Yes	PI-based	120 months and more	Hospital setting	Yes	50 to 400 cps/ml	more than or equal to 60	more than or equal to 50
39	N	M	S	C	3	40	Y	Y	N	TD	60	n	D	H	S	Y	Y	0	1	0	not educated	Married	Employed	0 to 4	more or equal to 36 weeks	Yes	Efavirenz-based	31 to 108 months	Hospital setting	Yes	<50 cps/ml	more than or equal to 60	less than 50
40	P	M	U	C	3	30	Y	Y	N	TD	60	n	D	H	S	Y	Y	0	50	0	Primary	Married	Unemployed	0 to 4	28 to 35 weeks	Yes	Efavirenz-based	31 to 108 months	Hospital setting	Yes	50 to 400 cps/ml	more than or equal to 60	more than or equal to 50
41	P	M	U	C	5	34	Y	Y	N	TD	60	C	D	H	H	Y	Y	1	1	0	Primary	Married	Unemployed	5 to 9	28 to 35 weeks	Yes	Efavirenz-based	31 to 108 months	Hospital setting	No	<50 cps/ml	more than or equal to 60	less than 50
42	S	M	E	C	3	32	Y	Y	Y	TD	36	n	D	H	H	N	N	0	0	0	Secondary or more	Married	Employed	0 to 4	28 to 35 weeks	Yes	Efavirenz-based	31 to 108 months	Hospital setting	Yes	<50 cps/ml	less than 60 months	less than 50
43	N	M	U	C	5	34	Y	Y	N	TD	24	n	N	H	M	Y	Y	1	1	0	not educated	Married	Unemployed	5 to 9	28 to 35 weeks	Yes	Efavirenz-based	7 to 30 months	Hospital setting	No	<50 cps/ml	less than 60 months	less than 50
44	N	M	U	C	2	36	Y	Y	N	TD	12	n	N	H	O	Y	Y	0	50	0	not educated	Married	Unemployed	0 to 4	more or equal to 36 weeks	Yes	Efavirenz-based	7 to 30 months	Hospital setting	Yes	50 to 400 cps/ml	less than 60 months	more than or equal to 50
45	N	M	U	C	4	20	Y	Y	N	TD	48	C	N	H	O	N	N	7	1	0	not educated	Married	Unemployed	0 to 4	20 to 27 weeks	Yes	Efavirenz-based	31 to 108 months	Hospital setting	No	<50 cps/ml	less than 60 months	less than 50
46	P	M	U	C	4	20	Y	Y	N	TD	84	n	D	H	H	Y	Y	1	0	0	Primary	Married	Unemployed	0 to 4	20 to 27 weeks	Yes	Efavirenz-based	31 to 108 months	Hospital setting	No	<50 cps/ml	more than or equal to 60	less than 50
47	P	M	U	C	3	26	Y	Y	N	TD	24	n	D	H	O	Y	Y	0	0	0	Primary	Married	Unemployed	0 to 4	20 to 27 weeks	Yes	Efavirenz-based	7 to 30 months	Hospital setting	Yes	<50 cps/ml	less than 60 months	less than 50
48	P	M	S	C	2	32	Y	N	N	TD	3	C	N	H	M	N	N	1	0	1	Primary	Married	Employed	0 to 4	28 to 35 weeks	Yes	Efavirenz-based	less than 6 months	Hospital setting	No	<50 cps/ml	less than 60 months	less than 50
49	N	M	U	C	5	36	Y	Y	N	TD	30	n	D	H	S	Y	Y	1	50	0	not educated	Married	Unemployed	5 to 9	more or equal to 36 weeks	Yes	Efavirenz-based	7 to 30 months	Hospital setting	No	50 to 400 cps/ml	less than 60 months	more than or equal to 50
50	P	M	U	C	3	34	Y	Y	N	TD	18	n	D	H	M	Y	Y	2	0	0	Primary	Married	Unemployed	0 to 4	28 to 35 weeks	Yes	Efavirenz-based	7 to 30 months	Hospital setting	No	<50 cps/ml	less than 60 months	less than 50
51	N	M	U	M	3	30	Y	Y	N	TD	24	n	D	H	S	Y	Y	0	23800	0	not educated	Married	Unemployed	0 to 4	28 to 35 weeks	Yes	Efavirenz-based	7 to 30 months	Hospital setting	Yes	>1000 cps/ml	less than 60 months	more than or equal to 50
52	N	M	U	M	5	20	Y	N	N	TD	144	n	N	H	O	Y	Y	0	0	0	not educated	Married	Unemployed	5 to 9	20 to 27 weeks	Yes	Efavirenz-based	120 months and more	Hospital setting	Yes	<50 cps/ml	more than or equal to 60	less than 50
53	P	M	S	C	4	24	Y	N	N	TD	3	C	N	H	S	N	N	7	50	0	Primary	Married	Employed	0 to 4	20 to 27 weeks	Yes	Efavirenz-based	less than 6 months	Hospital setting	No	50 to 400 cps/ml	less than 60 months	more than or equal to 50
54	N	M	U	C	4	32	Y	N	N	TD	24	n	D	H	S	Y	Y	0	1000	0	not educated	Married	Unemployed	0 to 4	28 to 35 weeks	Yes	Efavirenz-based	7 to 30 months	Hospital setting	Yes	>1000 cps/ml	less than 60 months	more than or equal to 50
55	T	M	U	C	1	34	Y	Y	N	TD	48	n	D	H	M	Y	Y	0	0	0	Secondary or more	Married	Unemployed	0 to 4	28 to 35 weeks	Yes	Efavirenz-based	31 to 108 months	Hospital setting	Yes	<50 cps/ml	less than 60 months	less than 50
56	N	M	U	C	7	32	Y	N	Y	TD	96	n	N	H	H	Y	Y	0	0	0	not educated	Married	Unemployed	5 to 9	28 to 35 weeks	Yes	Efavirenz-based	31 to 108 months	Hospital setting	Yes	<50 cps/ml	more than or equal to 60	less than 50
57	N	M	U	C	5	30	Y	Y	N	TD	42	n	D	H	O	Y	Y	1		1	not educated	Married	Unemployed	5 to 9	28 to 35 weeks	Yes	Efavirenz-based	31 to 108 months	Hospital setting	No	missing VL	less than 60 months	missing VL
58	N	M	S	C	5	32	Y	Y	N	TD	84	n	D	H	M	Y	Y	0	50	0	not educated	Married	Employed	5 to 9	28 to 35 weeks	Yes	Efavirenz-based	31 to 108 months	Hospital setting	Yes	50 to 400 cps/ml	more than or equal to 60	more than or equal to 50
59	P	M	S	C	4	20	Y	N	N	AZ	108	n	D	H	H	Y	Y	2	1	0	Primary	Married	Employed	0 to 4	20 to 27 weeks	Yes	Nevirapine-based	31 to 108 months	Hospital setting	No	<50 cps/ml	more than or equal to 60	less than 50
60	P	M	U	C	2	28	Y	N	Y	no	0	n	D	H	M	Y	Y	2		3	Primary	Married	Unemployed	0 to 4	28 to 35 weeks	Yes	Efavirenz-based	less than 6 months	Hospital setting	No	missing VL	less than 60 months	missing VL
61	S	M	U	C	3	20	Y	Y	N	TD	78	C	N	H	H	Y	Y	0	1	0	Secondary or more	Married	Unemployed	0 to 4	20 to 27 weeks	Yes	Efavirenz-based	31 to 108 months	Hospital setting	Yes	<50 cps/ml	more than or equal to 60	less than 50
62	N	M	U	C	2	20	Y	Y	N	TD	24	n	N	H	M	N	N	1	0	2	not educated	Married	Unemployed	0 to 4	20 to 27 weeks	Yes	Efavirenz-based	7 to 30 months	Hospital setting	No	<50 cps/ml	less than 60 months	less than 50
63	P	M	U	C	5	36	Y	Y	Y	TD	96	C	N	H	H	Y	Y	1	1	0	Primary	Married	Unemployed	5 to 9	more or equal to 36 weeks	Yes	Efavirenz-based	31 to 108 months	Hospital setting	No	<50 cps/ml	more than or equal to 60	less than 50
64	N	M	S	C	4	32	Y	Y	N	TD	2	n	N	H	H	Y	Y	0		0	not educated	Married	Employed	0 to 4	28 to 35 weeks	Yes	Efavirenz-based	less than 6 months	Hospital setting	Yes	missing VL	less than 60 months	missing VL
65	P	M	U	C	3	20	Y	Y	N	TD	48	n	D	H	H	N	N	0	1	0	Primary	Married	Unemployed	0 to 4	20 to 27 weeks	Yes	Efavirenz-based	31 to 108 months	Non-hospital setting	Yes	<50 cps/ml	less than 60 months	less than 50
66	P	M	U	C	2	36	Y	Y	N	TD	12	n	D	H	M	Y	Y	0	1	0	Primary	Married	Unemployed	0 to 4	more or equal to 36 weeks	Yes	Efavirenz-based	7 to 30 months	Hospital setting	Yes	<50 cps/ml	less than 60 months	less than 50
67	N	M	U	C	2	30	Y	Y	N	TD	36	n	N	H	M	Y	Y	2	0	0	not educated	Married	Unemployed	0 to 4	28 to 35 weeks	Yes	Efavirenz-based	31 to 108 months	Hospital setting	No	<50 cps/ml	less than 60 months	less than 50
68	P	M	U	C	2	36	Y	Y	N	TD	21	C	D	H	M	Y	Y	3	577	0	Primary	Married	Unemployed	0 to 4	more or equal to 36 weeks	Yes	Efavirenz-based	7 to 30 months	Hospital setting	No	401 to 999 cps/ml	less than 60 months	more than or equal to 50
69	P	M	U	C	4	24	Y	Y	N	TD	48	C	D	H	S	Y	Y	1	1	0	Primary	Married	Unemployed	0 to 4	20 to 27 weeks	Yes	Efavirenz-based	31 to 108 months	Hospital setting	No	<50 cps/ml	less than 60 months	less than 50
70	N	M	U	C	5	36	Y	Y	N	TD	36	n	N	H	M	N	N	0	1	0	not educated	Married	Unemployed	5 to 9	more or equal to 36 weeks	Yes	Efavirenz-based	31 to 108 months	Non-hospital setting	Yes	<50 cps/ml	less than 60 months	less than 50
71	S	M	E	C	2	22	Y	Y	N	TD	36	n	D	H	H	Y	Y	0	1	0	Secondary or more	Married	Employed	0 to 4	20 to 27 weeks	Yes	Efavirenz-based	31 to 108 months	Hospital setting	Yes	<50 cps/ml	less than 60 months	less than 50
72	N	M	U	C	3	28	Y	N	N	TD	20	n	D	H	M	Y	Y	0	474	0	not educated	Married	Unemployed	0 to 4	28 to 35 weeks	Yes	Efavirenz-based	7 to 30 months	Hospital setting	Yes	401 to 999 cps/ml	less than 60 months	more than or equal to 50
73	P	M	U	C	3	22	Y	N	N	TD	12	n	D	H	M	N	Y	0	0	0	Primary	Married	Unemployed	0 to 4	20 to 27 weeks	Yes	Efavirenz-based	7 to 30 months	Hospital setting	Yes	<50 cps/ml	less than 60 months	less than 50
74	S	M	E	C	0	36	Y	Y	N	TD	4	n	D	H	M	Y	Y	7		0	Secondary or more	Married	Employed	0 to 4	more or equal to 36 weeks	Yes	Efavirenz-based	less than 6 months	Hospital setting	No	missing VL	less than 60 months	missing VL
75	N	M	U	C	3	32	N	N	N	TD	18	n	D	H	S	Y	Y	0	0	0	not educated	Married	Unemployed	0 to 4	28 to 35 weeks	No	Efavirenz-based	7 to 30 months	Hospital setting	Yes	<50 cps/ml	less than 60 months	less than 50
76	P	M	U	C	1	22	Y	N	N	TD	7	n	D	H	H	Y	Y	0	0	0	Primary	Married	Unemployed	0 to 4	20 to 27 weeks	Yes	Efavirenz-based	7 to 30 months	Hospital setting	Yes	<50 cps/ml	less than 60 months	less than 50
77	N	M	U	C	4	32	Y	Y	N	TD	4	n	D	H	H	Y	Y	0	1	0	not educated	Married	Unemployed	0 to 4	28 to 35 weeks	Yes	Efavirenz-based	less than 6 months	Hospital setting	Yes	<50 cps/ml	less than 60 months	less than 50
78	N	M	U	C	1	28	Y	Y	N	TD	19	n	N	H	H	N	N	0	1	0	not educated	Married	Unemployed	0 to 4	28 to 35 weeks	Yes	Efavirenz-based	7 to 30 months	Hospital setting	Yes	<50 cps/ml	less than 60 months	less than 50
79	P	M	S	C	2	34	Y	Y	N	TD	42	n	N	H	H	Y	Y	0	0	1	Primary	Married	Employed	0 to 4	28 to 35 weeks	Yes	Efavirenz-based	31 to 108 months	Hospital setting	Yes	<50 cps/ml	less than 60 months	less than 50
80	N	M	U	C	4	28	Y	Y	N	TD	27	n	D	H	O	Y	Y	0	0	0	not educated	Married	Unemployed	0 to 4	28 to 35 weeks	Yes	Efavirenz-based	7 to 30 months	Hospital setting	Yes	<50 cps/ml	less than 60 months	less than 50
81	P	M	S	C	3	28	Y	Y	N	TD	30	n	N	H	H	Y	Y	0	0	0	Primary	Married	Employed	0 to 4	28 to 35 weeks	Yes	Efavirenz-based	7 to 30 months	Hospital setting	Yes	<50 cps/ml	less than 60 months	less than 50
82	P	M	U	C	4	32	Y	Y	N	TD	48	n	N	H	M	Y	Y	0	1	0	Primary	Married	Unemployed	0 to 4	28 to 35 weeks	Yes	Efavirenz-based	31 to 108 months	Hospital setting	Yes	<50 cps/ml	less than 60 months	less than 50
83	P	M	U	C	0	36	Y	Y	N	TD	4	C	N	H	O	N	N	2		0	Primary	Married	Unemployed	0 to 4	more or equal to 36 weeks	Yes	Efavirenz-based	less than 6 months	Hospital setting	No	missing VL	less than 60 months	missing VL
84	P	M	U	C	0	24	Y	Y	N	TD	2	n	D	H	H	Y	Y	1	20	0	Primary	Married	Unemployed	0 to 4	20 to 27 weeks	Yes	Efavirenz-based	less than 6 months	Hospital setting	No	<50 cps/ml	less than 60 months	less than 50
85	S	M	U	C	1	32	Y	Y	Y	TD	3	n	N	H	H	Y	Y	1	1	0	Secondary or more	Married	Unemployed	0 to 4	28 to 35 weeks	Yes	Efavirenz-based	less than 6 months	Hospital setting	No	<50 cps/ml	less than 60 months	less than 50
86	P	M	U	M	2	28	Y	Y	N	TD	16	n	D	H	M	N	N	1	1	0	Primary	Married	Unemployed	0 to 4	28 to 35 weeks	Yes	Efavirenz-based	7 to 30 months	Hospital setting	No	<50 cps/ml	less than 60 months	less than 50
87	N	M	U	C	5	36	Y	Y	N	TD	8	n	N	H	O	N	N	0	1	0	not educated	Married	Unemployed	5 to 9	more or equal to 36 weeks	Yes	Efavirenz-based	7 to 30 months	Hospital setting	Yes	<50 cps/ml	less than 60 months	less than 50
88	N	M	U	C	2	32	Y	Y	N	TD	60	C	N	H	O	Y	Y	3	0	0	not educated	Married	Unemployed	0 to 4	28 to 35 weeks	Yes	Efavirenz-based	31 to 108 months	Hospital setting	No	<50 cps/ml	more than or equal to 60	less than 50
89	P	M	S	C	4	36	Y	N	N	AZ	96	n	D	H	H	Y	Y	0	430	0	Primary	Married	Employed	0 to 4	more or equal to 36 weeks	Yes	Efavirenz-based	31 to 108 months	Hospital setting	Yes	401 to 999 cps/ml	more than or equal to 60	more than or equal to 50
90	N	M	U	C	3	32	Y	Y	N	AZ	132	n	D	H	S	Y	Y	1	13600	1	not educated	Married	Unemployed	0 to 4	28 to 35 weeks	Yes	Nevirapine-based	120 months and more	Hospital setting	No	>1000 cps/ml	more than or equal to 60	more than or equal to 50
91	N	W	U	C	6	32	Y	Y	N	TD	120	C	N	H	S	Y	Y	1		0	not educated	Single	Unemployed	5 to 9	28 to 35 weeks	Yes	Efavirenz-based	120 months and more	Hospital setting	No	missing VL	more than or equal to 60	missing VL
92	P	M	U	C	4	36	Y	Y	N	TD	96	C	D	H	M	Y	Y	0	1641	2	Primary	Married	Unemployed	0 to 4	more or equal to 36 weeks	Yes	Efavirenz-based	31 to 108 months	Hospital setting	Yes	>1000 cps/ml	more than or equal to 60	more than or equal to 50
93	N	S	U	C	6	24	N	N	N	TD	84	n	D	H	O	N	N	1	50	0	not educated	Single	Unemployed	5 to 9	20 to 27 weeks	No	Efavirenz-based	31 to 108 months	Non-hospital setting	No	50 to 400 cps/ml	more than or equal to 60	more than or equal to 50
94	P	M	U	C	2	36	Y	N	Y	TD	96	n	D	H	M	Y	Y	0	5290	0	Primary	Married	Unemployed	0 to 4	more or equal to 36 weeks	Yes	Efavirenz-based	31 to 108 months	Hospital setting	Yes	>1000 cps/ml	more than or equal to 60
95	N	M	U	C	5	32	Y	Y	N	TD	60	n	D	H	S	Y	Y	0	271	0	not educated	Married	Unemployed	5 to 9	28 to 35 weeks	Yes	Efavirenz-based	31 to 108 months	Hospital setting	Yes	50 to 400 cps/ml	more than or equal to 60	more than or equal to 50
96	P	M	U	C	0	28	Y	Y	Y	TD	60	n	D	H	O	Y	Y	1	0	1	Primary	Married	Unemployed	0 to 4	28 to 35 weeks	Yes	Efavirenz-based	31 to 108 months	Hospital setting	No	<50 cps/ml	more than or equal to 60	less than 50
97	N	M	U	C	3	28	Y	N	Y	TD	48	n	N	H	H	Y	Y	0	50	0	not educated	Married	Unemployed	0 to 4	28 to 35 weeks	Yes	Efavirenz-based	31 to 108 months	Non-hospital setting	Yes	50 to 400 cps/ml	less than 60 months	more than or equal to 50
98	N	M	U	C	4	36	Y	Y	N	TD	48	n	D	H	O	Y	Y	0	1	0	not educated	Married	Unemployed	0 to 4	more or equal to 36 weeks	Yes	Efavirenz-based	31 to 108 months	Hospital setting	Yes	<50 cps/ml	less than 60 months	less than 50
99	P	M	U	C	3	24	Y	Y	Y	TD	84	C	D	H	H	N	N	0	50	0	Primary	Married	Unemployed	0 to 4	20 to 27 weeks	Yes	Efavirenz-based	31 to 108 months	Hospital setting	Yes	50 to 400 cps/ml	more than or equal to 60	more than or equal to 50
100	P	M	U	C	1	38	Y	Y	N	TD	4	n	D	H	O	Y	Y	1		0	Primary	Married	Unemployed	0 to 4	more or equal to 36 weeks	Yes	Efavirenz-based	less than 6 months	Hospital setting	No	missing VL	less than 60 months	missing VL
102	N	M	U	C	3	36	Y	N	N	TD	36	n	D	H	H	Y	Y	0	0	7	not educated	Married	Unemployed	0 to 4	more or equal to 36 weeks	Yes	Efavirenz-based	31 to 108 months	Hospital setting	Yes	<50 cps/ml	less than 60 months	less than 50
105	P	M	U	C	1	20	Y	Y	N	no	0	n	D	H	M	Y	Y	0		2	Primary	Married	Unemployed	0 to 4	20 to 27 weeks	Yes	Efavirenz-based	less than 6 months	Hospital setting	Yes	missing VL	less than 60 months	missing VL
107	P	M	U	C	0	36	Y	Y	N	TD	4	n	D	H	M	Y	Y	0		3	Primary	Married	Unemployed	0 to 4	more or equal to 36 weeks	Yes	Efavirenz-based	less than 6 months	Hospital setting	Yes	missing VL	less than 60 months	missing VL
108	N	M	U	C	5	22	Y	Y	N	TD	36	n	D	H	H	N	N	0	0	2	not educated	Married	Unemployed	5 to 9	20 to 27 weeks	Yes	Efavirenz-based	31 to 108 months	Non-hospital setting	Yes	<50 cps/ml	less than 60 months	less than 50
115	P	M	U	C	0	28	Y	Y	N	TD	2	n	N	H	M	Y	Y	0		7	Primary	Married	Unemployed	0 to 4	28 to 35 weeks	Yes	Efavirenz-based	less than 6 months	Hospital setting	Yes	missing VL	less than 60 months	missing VL
125	N	M	U	C	4	29	Y	Y	N	TD	30	n	D	H	O	Y	Y	0	50	0	not educated	Married	Unemployed	0 to 4	28 to 35 weeks	Yes	Efavirenz-based	7 to 30 months	Hospital setting	Yes	50 to 400 cps/ml	less than 60 months	more than or equal to 50
126	S	M	U	C	0	20	Y	Y	N	TD	19	n	D	H	M	Y	Y	0	0	0	Secondary or more	Married	Unemployed	0 to 4	20 to 27 weeks	Yes	Efavirenz-based	7 to 30 months	Hospital setting	Yes	<50 cps/ml	less than 60 months	less than 50
127	N	M	U	C	1	33	N	Y	N	no	0	n	N	H	S	Y	Y	1		0	not educated	Married	Unemployed	0 to 4	28 to 35 weeks	No	Efavirenz-based	less than 6 months	Hospital setting	No	missing VL	less than 60 months	missing VL
128	T	M	E	C	2	20	Y	N	N	TD	25	C	N	H	O	Y	Y	0	50	0	Secondary or more	Married	Employed	0 to 4	20 to 27 weeks	Yes	PI-based	7 to 30 months	Hospital setting	Yes	50 to 400 cps/ml	less than 60 months	more than or equal to 50
129	N	M	U	C	5	32	Y	N	Y	TD	36	C	N	H	H	Y	Y	2	1	0	not educated	Married	Unemployed	5 to 9	28 to 35 weeks	Yes	Efavirenz-based	31 to 108 months	Hospital setting	No	<50 cps/ml	less than 60 months	less than 50
130	N	M	U	C	3	24	Y	N	N	TD	20	n	D	H	S	N	N	0	1	0	not educated	Married	Unemployed	0 to 4	20 to 27 weeks	Yes	Efavirenz-based	7 to 30 months	Hospital setting	Yes	<50 cps/ml	less than 60 months	less than 50
131	N	M	U	C	4	33	Y	N	Y	TD	36	n	D	H	M	Y	Y	2	1	1	not educated	Married	Unemployed	0 to 4	28 to 35 weeks	Yes	Efavirenz-based	31 to 108 months	Non-hospital setting	No	<50 cps/ml	less than 60 months	less than 50
132	P	M	S	C	0	28	Y	Y	N	no	0	n	N	H	H	Y	Y	0		1	Primary	Married	Employed	0 to 4	28 to 35 weeks	Yes	Efavirenz-based	less than 6 months	Hospital setting	Yes	missing VL	less than 60 months	missing VL
133	T	M	E	C	1	37	Y	Y	N	TD	48	C	D	H	M	Y	Y	0	1000	0	Secondary or more	Married	Employed	0 to 4	more or equal to 36 weeks	Yes	Efavirenz-based	31 to 108 months	Hospital setting	Yes	>1000 cps/ml	less than 60 months	more than or equal to 50
134	N	M	U	C	4	24	Y	Y	N	TD	72	n	N	H	H	Y	Y	0	1	0	not educated	Married	Unemployed	0 to 4	20 to 27 weeks	Yes	Efavirenz-based	31 to 108 months	Hospital setting	Yes	<50 cps/ml	more than or equal to 60	less than 50
135	T	M	U	C	4	20	Y	Y	N	TD	30	n	D	H	O	Y	Y	0	1	0	Secondary or more	Married	Unemployed	0 to 4	20 to 27 weeks	Yes	Efavirenz-based	7 to 30 months	Hospital setting	Yes	<50 cps/ml	less than 60 months	less than 50
136	N	M	U	C	4	20	Y	Y	Y	no	0	n	D	H	S	Y	Y	0		0	not educated	Married	Unemployed	0 to 4	20 to 27 weeks	Yes	Efavirenz-based	less than 6 months	Hospital setting	Yes	missing VL	less than 60 months	missing VL
137	N	M	U	C	3	24	Y	Y	N	TD	1	n	D	H	H	N	Y	1	1061	0	not educated	Married	Unemployed	0 to 4	20 to 27 weeks	Yes	Efavirenz-based	less than 6 months	Hospital setting	No	>1000 cps/ml	less than 60 months	more than or equal to 50
138	N	M	U	C	2	30	Y	Y	N	TD	30	n	D	H	O	Y	Y	0	1	0	not educated	Married	Unemployed	0 to 4	28 to 35 weeks	Yes	Efavirenz-based	7 to 30 months	Hospital setting	Yes	<50 cps/ml	less than 60 months	less than 50
139	N	M	U	C	5	24	Y	Y	N	TD	36	n	D	H	M	Y	Y	0	1	0	not educated	Married	Unemployed	5 to 9	20 to 27 weeks	Yes	Efavirenz-based	31 to 108 months	Hospital setting	Yes	<50 cps/ml	less than 60 months	less than 50
140	N	M	U	C	3	20	Y	Y	N	TD	108	n	N	H	S	Y	Y	0	1	0	not educated	Married	Unemployed	0 to 4	20 to 27 weeks	Yes	Efavirenz-based	31 to 108 months	Hospital setting	Yes	<50 cps/ml	more than or equal to 60	less than 50
141	N	M	U	C	3	20	Y	Y	N	TD	96	n	D	H	M	Y	Y	1	1	1	not educated	Married	Unemployed	0 to 4	20 to 27 weeks	Yes	Efavirenz-based	31 to 108 months	Hospital setting	No	<50 cps/ml	more than or equal to 60	less than 50
142	S	S	S	C	4	26	Y	Y	N	TD	72	C	D	H	O	Y	Y	3	1	4	Secondary or more	Single	Employed	0 to 4	20 to 27 weeks	Yes	Efavirenz-based	31 to 108 months	Hospital setting	No	<50 cps/ml	more than or equal to 60	less than 50
143	N	M	U	C	8	20	Y	Y	N	TD	6	n	D	H	O	Y	Y	0		1	not educated	Married	Unemployed	5 to 9	20 to 27 weeks	Yes	Efavirenz-based	less than 6 months	Hospital setting	Yes	missing VL	less than 60 months	missing VL
144	N	M	U	C	3	24	Y	Y	N	TD	96	n	N	H	M	Y	Y	0	0	0	not educated	Married	Unemployed	0 to 4	20 to 27 weeks	Yes	Efavirenz-based	31 to 108 months	Hospital setting	Yes	<50 cps/ml	more than or equal to 60	less than 50
145	N	M	U	C	3	36	Y	Y	N	TD	60	n	D	H	M	Y	Y	0	1	0	not educated	Married	Unemployed	0 to 4	more or equal to 36 weeks	Yes	Efavirenz-based	31 to 108 months	Hospital setting	Yes	<50 cps/ml	more than or equal to 60	less than 50
146	N	M	U	C	4	37	Y	Y	N	AZ	84	n	D	H	H	Y	Y	0	1	0	not educated	Married	Unemployed	0 to 4	more or equal to 36 weeks	Yes	Nevirapine-based	31 to 108 months	Hospital setting	Yes	<50 cps/ml	more than or equal to 60	less than 50
147	P	M	U	M	5	24	Y	Y	N	TD	30	n	N	H	S	Y	Y	1	1	0	Primary	Married	Unemployed	5 to 9	20 to 27 weeks	Yes	Efavirenz-based	7 to 30 months	Hospital setting	No	<50 cps/ml	less than 60 months	less than 50
148	S	M	U	C	4	22	Y	Y	N	TD	36	n	N	H	M	N	N	1	401	0	Secondary or more	Married	Unemployed	0 to 4	20 to 27 weeks	Yes	Efavirenz-based	31 to 108 months	Hospital setting	No	401 to 999 cps/ml	less than 60 months	more than or equal to 50
149	T	M	E	C	5	24	Y	Y	N	no	0	C	N	H	M	Y	Y	0	0	0	Secondary or more	Married	Employed	5 to 9	20 to 27 weeks	Yes	Efavirenz-based	less than 6 months	Hospital setting	Yes	<50 cps/ml	less than 60 months	less than 50
150	N	M	U	C	2	28	Y	Y	N	TD	54	n	N	H	O	Y	Y	0	0	0	not educated	Married	Unemployed	0 to 4	28 to 35 weeks	Yes	Efavirenz-based	31 to 108 months	Hospital setting	Yes	<50 cps/ml	less than 60 months	less than 50
151	N	M	U	C	4	27	Y	Y	N	TD	60	n	N	H	M	N	N	0	0	6	not educated	Married	Unemployed	0 to 4	20 to 27 weeks	Yes	Efavirenz-based	31 to 108 months	Non-hospital setting	Yes	<50 cps/ml	more than or equal to 60	less than 50
152	N	M	S	M	4	28	Y	N	N	TD	36	n	D	T	S	Y	Y	0	113	1	not educated	Married	Employed	0 to 4	28 to 35 weeks	Yes	Efavirenz-based	31 to 108 months	Non-hospital setting	Yes	50 to 400 cps/ml	less than 60 months	more than or equal to 50
153	P	M	S	C	3	28	Y	Y	N	TD	72	n	N	H	O	Y	Y	2	114	0	Primary	Married	Employed	0 to 4	28 to 35 weeks	Yes	Efavirenz-based	31 to 108 months	Hospital setting	No	50 to 400 cps/ml	more than or equal to 60	more than or equal to 50
154	N	M	U	C	5	34	Y	Y	N	TD	48	n	N	H	S	Y	Y	0	1	0	not educated	Married	Unemployed	5 to 9	28 to 35 weeks	Yes	Efavirenz-based	31 to 108 months	Hospital setting	Yes	<50 cps/ml	less than 60 months	less than 50
155	P	M	U	C	3	38	Y	N	N	TD	48	n	N	H	O	Y	Y	0	1	0	Primary	Married	Unemployed	0 to 4	more or equal to 36 weeks	Yes	Efavirenz-based	31 to 108 months	Hospital setting	Yes	<50 cps/ml	less than 60 months	less than 50
156	N	M	U	C	5	26	Y	Y	N	TD	60	n	D	H	O	Y	Y	0	1	0	not educated	Married	Unemployed	5 to 9	20 to 27 weeks	Yes	Efavirenz-based	31 to 108 months	Hospital setting	Yes	<50 cps/ml	more than or equal to 60	less than 50
157	N	M	U	C	3	24	Y	N	N	TD	60	n	D	H	S	Y	Y	0	1	0	not educated	Married	Unemployed	0 to 4	20 to 27 weeks	Yes	Efavirenz-based	31 to 108 months	Hospital setting	Yes	<50 cps/ml	more than or equal to 60	less than 50
158	N	M	S	C	6	20	Y	Y	N	TD	36	n	D	H	H	Y	Y	1	1	0	not educated	Married	Employed	5 to 9	20 to 27 weeks	Yes	Efavirenz-based	31 to 108 months	Hospital setting	No	<50 cps/ml	less than 60 months	less than 50
159	S	M	S	C	2	32	Y	N	N	TD	60	n	N	H	S	Y	Y	0	50	0	Secondary or more	Married	Employed	0 to 4	28 to 35 weeks	Yes	Efavirenz-based	31 to 108 months	Hospital setting	Yes	50 to 400 cps/ml	more than or equal to 60	more than or equal to 50
160	N	M	U	C	2	36	Y	Y	N	TD	60	n	N	H	M	Y	Y	1	1	0	not educated	Married	Unemployed	0 to 4	more or equal to 36 weeks	Yes	Efavirenz-based	31 to 108 months	Hospital setting	No	<50 cps/ml	more than or equal to 60	less than 50
161	N	M	U	C	2	28	Y	N	N	AZ	48	n	N	H	H	Y	Y	0	1	0	not educated	Married	Unemployed	0 to 4	28 to 35 weeks	Yes	Nevirapine-based	31 to 108 months	Hospital setting	Yes	<50 cps/ml	less than 60 months	less than 50
162	N	M	S	C	4	20	Y	Y	N	TD	36	C	N	H	M	Y	Y	7	103	0	not educated	Married	Employed	0 to 4	20 to 27 weeks	Yes	Efavirenz-based	31 to 108 months	Hospital setting	No	50 to 400 cps/ml	less than 60 months	more than or equal to 50
163	N	M	U	C	2	20	Y	Y	Y	AZ	48	n	N	H	H	N	N	1	1	0	not educated	Married	Unemployed	0 to 4	20 to 27 weeks	Yes	Nevirapine-based	31 to 108 months	Hospital setting	No	<50 cps/ml	less than 60 months	less than 50
164	N	M	U	C	3	28	Y	Y	N	TD	60	C	D	H	M	N	N	1	1	0	not educated	Married	Unemployed	0 to 4	28 to 35 weeks	Yes	Efavirenz-based	31 to 108 months	Hospital setting	No	<50 cps/ml	more than or equal to 60	less than 50
166	P	M	U	C	2	34	Y	Y	N	AZ	48	n	N	H	H	Y	Y	0	49	0	Primary	Married	Unemployed	0 to 4	28 to 35 weeks	Yes	Nevirapine-based	31 to 108 months	Hospital setting	Yes	<50 cps/ml	less than 60 months	less than 50
167	N	M	U	C	5	30	Y	N	N	TD	48	n	D	H	O	Y	Y	2	49	0	not educated	Married	Unemployed	5 to 9	28 to 35 weeks	Yes	Efavirenz-based	31 to 108 months	Hospital setting	No	<50 cps/ml	less than 60 months	less than 50
168	N	M	U	C	1	38	Y	Y	N	TD	4	n	D	H	M	Y	Y	2		4	not educated	Married	Unemployed	0 to 4	more or equal to 36 weeks	Yes	Efavirenz-based	less than 6 months	Hospital setting	No	missing VL	less than 60 months	missing VL
169	P	M	S	C	4	28	Y	Y	N	TD	60	n	D	T	M	N	N	0	1900	0	Primary	Married	Employed	0 to 4	28 to 35 weeks	Yes	Efavirenz-based	31 to 108 months	Non-hospital setting	Yes	>1000 cps/ml	more than or equal to 60	more than or equal to 50
171	S	M	S	C	3	34	Y	Y	N	TD	36	C	N	H	M	Y	Y	0	20	0	Secondary or more	Married	Employed	0 to 4	28 to 35 weeks	Yes	Efavirenz-based	31 to 108 months	Hospital setting	Yes	<50 cps/ml	less than 60 months	less than 50
172	S	M	U	C	2	32	Y	Y	N	TD	18	n	N	H	S	Y	Y	0	66	0	Secondary or more	Married	Unemployed	0 to 4	28 to 35 weeks	Yes	Efavirenz-based	7 to 30 months	Hospital setting	Yes	50 to 400 cps/ml	less than 60 months	more than or equal to 50
173	P	M	S	C	2	28	Y	Y	N	TD	31	C	D	H	H	N	N	2	0	0	Primary	Married	Employed	0 to 4	28 to 35 weeks	Yes	Efavirenz-based	31 to 108 months	Hospital setting	No	<50 cps/ml	less than 60 months	less than 50
174	N	M	S	C	3	20	Y	Y	N	TD	18	n	N	H	S	Y	Y	0	50	0	not educated	Married	Employed	0 to 4	20 to 27 weeks	Yes	Efavirenz-based	7 to 30 months	Hospital setting	Yes	50 to 400 cps/ml	less than 60 months	more than or equal to 50
175	N	M	S	C	3	32	Y	Y	N	TD	18	n	D	H	M	Y	Y	0	50	0	not educated	Married	Employed	0 to 4	28 to 35 weeks	Yes	Efavirenz-based	7 to 30 months	Hospital setting	Yes	50 to 400 cps/ml	less than 60 months	more than or equal to 50
176	N	M	S	C	2	32	Y	Y	N	TD	36	n	N	H	H	Y	Y	0	78	0	not educated	Married	Employed	0 to 4	28 to 35 weeks	Yes	Efavirenz-based	31 to 108 months	Hospital setting	Yes	50 to 400 cps/ml	less than 60 months	more than or equal to 50
177	N	M	U	C	3	22	Y	Y	N	TD	84	n	N	H	M	Y	Y	0	1	0	not educated	Married	Unemployed	0 to 4	20 to 27 weeks	Yes	Efavirenz-based	31 to 108 months	Hospital setting	Yes	<50 cps/ml	more than or equal to 60	less than 50
178	N	M	U	C	6	38	Y	Y	N	TD	3	n	N	H	M	Y	Y	0	0	0	not educated	Married	Unemployed	5 to 9	more or equal to 36 weeks	Yes	Efavirenz-based	less than 6 months	Hospital setting	Yes	<50 cps/ml	less than 60 months	less than 50
179	S	M	E	C	1	24	Y	Y	N	TD	36	C	N	H	H	Y	Y	1	1	0	Secondary or more	Married	Employed	0 to 4	20 to 27 weeks	Yes	Efavirenz-based	31 to 108 months	Hospital setting	No	<50 cps/ml	less than 60 months	less than 50
180	N	M	S	C	4	22	Y	Y	Y	TD	18	n	D	H	O	N	N	1	20	0	not educated	Married	Employed	0 to 4	20 to 27 weeks	Yes	Efavirenz-based	7 to 30 months	Hospital setting	No	<50 cps/ml	less than 60 months	less than 50
181	P	M	U	C	2	22	Y	Y	N	TD	60	n	D	H	S	Y	Y	0	20	1	Primary	Married	Unemployed	0 to 4	20 to 27 weeks	Yes	Efavirenz-based	31 to 108 months	Hospital setting	Yes	<50 cps/ml	more than or equal to 60	less than 50
182	N	M	S	C	4	20	Y	Y	N	AB	36	n	N	H	M	Y	Y	1	0	0	not educated	Married	Employed	0 to 4	20 to 27 weeks	Yes	Efavirenz-based	31 to 108 months	Hospital setting	No	<50 cps/ml	less than 60 months	less than 50
183	P	M	S	C	1	24	Y	Y	N	TD	18	n	N	H	H	N	N	3	204271	3	Primary	Married	Employed	0 to 4	20 to 27 weeks	Yes	Efavirenz-based	7 to 30 months	Hospital setting	No	>1000 cps/ml	less than 60 months	more than or equal to 50
184	N	M	U	C	2	38	Y	N	N	TD	144	C	N	H	O	Y	Y	1	820	0	not educated	Married	Unemployed	0 to 4	more or equal to 36 weeks	Yes	Efavirenz-based	120 months and more	Hospital setting	No	401 to 999 cps/ml	more than or equal to 60	more than or equal to 50
185	N	M	S	C	3	24	Y	Y	N	TD	48	n	D	H	O	Y	Y	0	0	0	not educated	Married	Employed	0 to 4	20 to 27 weeks	Yes	Efavirenz-based	31 to 108 months	Hospital setting	Yes	<50 cps/ml	less than 60 months	less than 50
186	N	M	U	C	3	26	Y	Y	N	AZ	108	n	D	H	H	Y	Y	0	0	0	not educated	Married	Unemployed	0 to 4	20 to 27 weeks	Yes	Nevirapine-based	31 to 108 months	Hospital setting	Yes	<50 cps/ml	more than or equal to 60	less than 50
187	P	M	S	C	3	28	Y	Y	N	TD	36	n	D	H	O	Y	Y	0	213	0	Primary	Married	Employed	0 to 4	28 to 35 weeks	Yes	Efavirenz-based	31 to 108 months	Hospital setting	Yes	50 to 400 cps/ml	less than 60 months	more than or equal to 50
188	N	M	U	C	3	32	Y	Y	N	TD	36	n	D	H	O	N	N	6	0	6	not educated	Married	Unemployed	0 to 4	28 to 35 weeks	Yes	Efavirenz-based	31 to 108 months	Hospital setting	No	<50 cps/ml	less than 60 months	less than 50
189	S	M	U	C	0	24	Y	N	Y	no	0	n	N	H	M	Y	Y	2		0	Secondary or more	Married	Unemployed	0 to 4	20 to 27 weeks	Yes	Efavirenz-based	less than 6 months	Hospital setting	No	missing VL	less than 60 months	missing VL
190	P	M	S	C	4	20	Y	Y	N	TD	24	n	D	H	O	Y	Y	1	0	0	Primary	Married	Employed	0 to 4	20 to 27 weeks	Yes	Efavirenz-based	7 to 30 months	Hospital setting	No	<50 cps/ml	less than 60 months	less than 50
191	S	M	S	C	2	20	Y	Y	N	TD	60	n	N	H	O	N	N	2	0	0	Secondary or more	Married	Employed	0 to 4	20 to 27 weeks	Yes	Efavirenz-based	31 to 108 months	Hospital setting	No	<50 cps/ml	more than or equal to 60	less than 50
192	P	M	U	C	3	24	Y	N	N	TD	10	n	D	H	H	Y	Y	0	0	0	Primary	Married	Unemployed	0 to 4	20 to 27 weeks	Yes	Efavirenz-based	7 to 30 months	Hospital setting	Yes	<50 cps/ml	less than 60 months	less than 50
193	P	M	U	C	4	26	Y	N	N	TD	48	n	N	H	M	Y	Y	0	50	0	Primary	Married	Unemployed	0 to 4	20 to 27 weeks	Yes	Efavirenz-based	31 to 108 months	Hospital setting	Yes	50 to 400 cps/ml	less than 60 months	more than or equal to 50
194	P	M	U	C	4	28	Y	N	Y	TD	60	n	D	H	H	Y	Y	0	1	0	Primary	Married	Unemployed	0 to 4	28 to 35 weeks	Yes	Efavirenz-based	31 to 108 months	Hospital setting	Yes	<50 cps/ml	more than or equal to 60	less than 50
195	P	M	U	C	5	30	Y	Y	N	TD	1	n	N	H	S	N	N	7		0	Primary	Married	Unemployed	5 to 9	28 to 35 weeks	Yes	Efavirenz-based	less than 6 months	Hospital setting	No	missing VL	less than 60 months	missing VL
196	N	M	U	C	5	20	Y	Y	N	TD	60	n	N	H	H	Y	Y	0	50	0	not educated	Married	Unemployed	5 to 9	20 to 27 weeks	Yes	Efavirenz-based	31 to 108 months	Hospital setting	Yes	50 to 400 cps/ml	more than or equal to 60	more than or equal to 50
197	N	M	U	C	5	36	Y	N	Y	TD	24	n	N	H	M	Y	Y	0	1	0	not educated	Married	Unemployed	5 to 9	more or equal to 36 weeks	Yes	Efavirenz-based	7 to 30 months	Non-hospital setting	Yes	<50 cps/ml	less than 60 months	less than 50
198	N	M	S	C	3	26	Y	N	N	TD	1	n	D	H	M	Y	Y	1		7	not educated	Married	Employed	0 to 4	20 to 27 weeks	Yes	Efavirenz-based	less than 6 months	Hospital setting	No	missing VL	less than 60 months	missing VL
199	T	M	E	C	2	30	Y	N	N	TD	48	C	D	H	O	Y	Y	0	0	7	Secondary or more	Married	Employed	0 to 4	28 to 35 weeks	Yes	Efavirenz-based	31 to 108 months	Hospital setting	Yes	<50 cps/ml	less than 60 months	less than 50
200	P	M	U	C	3	38	Y	Y	N	TD	48	n	N	H	H	Y	Y	0	1	0	Primary	Married	Unemployed	0 to 4	more or equal to 36 weeks	Yes	Efavirenz-based	31 to 108 months	Hospital setting	Yes	<50 cps/ml	less than 60 months	less than 50
201	P	M	U	C	3	37	Y	Y	N	AZ	84	n	D	H	O	Y	Y	0	1	0	Primary	Married	Unemployed	0 to 4	more or equal to 36 weeks	Yes	Nevirapine-based	31 to 108 months	Hospital setting	Yes	<50 cps/ml	more than or equal to 60	less than 50
202	P	M	U	C	0	32	Y	Y	N	no	0	n	N	H	M	N	N	0		0	Primary	Married	Unemployed	0 to 4	28 to 35 weeks	Yes	Efavirenz-based	less than 6 months	Hospital setting	Yes	missing VL	less than 60 months	missing VL
210	P	M	S	C	3	28	Y	Y	N	TD	72	n	D	H	M	Y	Y	0	1	0	Primary	Married	Employed	0 to 4	28 to 35 weeks	Yes	Efavirenz-based	31 to 108 months	Hospital setting	Yes	<50 cps/ml	more than or equal to 60	less than 50
211	P	M	E	C	7	20	Y	Y	N	TD	18	n	D	H	H	Y	Y	1	50	0	Primary	Married	Employed	5 to 9	20 to 27 weeks	Yes	Efavirenz-based	7 to 30 months	Hospital setting	No	50 to 400 cps/ml	less than 60 months	more than or equal to 50
212	P	M	U	C	3	28	Y	Y	N	TD	72	n	D	H	O	N	N	0	50	0	Primary	Married	Unemployed	0 to 4	28 to 35 weeks	Yes	Efavirenz-based	31 to 108 months	Hospital setting	Yes	50 to 400 cps/ml	more than or equal to 60	more than or equal to 50
213	N	M	U	C	3	20	Y	N	Y	AZ	60	n	N	H	O	Y	Y	0	1	0	not educated	Married	Unemployed	0 to 4	20 to 27 weeks	Yes	Efavirenz-based	31 to 108 months	Hospital setting	Yes	<50 cps/ml	more than or equal to 60	less than 50
214	T	M	E	C	3	30	Y	Y	N	TD	72	n	D	H	M	Y	Y	0	1	0	Secondary or more	Married	Employed	0 to 4	28 to 35 weeks	Yes	Efavirenz-based	31 to 108 months	Hospital setting	Yes	<50 cps/ml	more than or equal to 60	less than 50
215	S	M	S	M	7	40	Y	Y	N	TD	12	n	N	H	O	Y	Y	0	0	0	Secondary or more	Married	Employed	5 to 9	more or equal to 36 weeks	Yes	Efavirenz-based	7 to 30 months	Hospital setting	Yes	<50 cps/ml	less than 60 months	less than 50
216	T	M	E	C	3	26	Y	Y	N	TD	36	C	N	H	M	Y	Y	1	0	0	Secondary or more	Married	Employed	0 to 4	20 to 27 weeks	Yes	Efavirenz-based	31 to 108 months	Hospital setting	No	<50 cps/ml	less than 60 months	less than 50
217	P	M	E	C	2	20	Y	Y	N	TD	12	n	D	H	M	N	N	0	0	0	Primary	Married	Employed	0 to 4	20 to 27 weeks	Yes	Efavirenz-based	7 to 30 months	Hospital setting	Yes	<50 cps/ml	less than 60 months	less than 50
218	N	M	U	C	7	24	Y	Y	N	TD	60	n	N	H	O	Y	Y	0	0	0	not educated	Married	Unemployed	5 to 9	20 to 27 weeks	Yes	Efavirenz-based	31 to 108 months	Hospital setting	Yes	<50 cps/ml	more than or equal to 60	less than 50
219	S	M	S	C	4	28	Y	Y	N	TD	36	n	N	H	H	Y	Y	0	0	0	Secondary or more	Married	Employed	0 to 4	28 to 35 weeks	Yes	Efavirenz-based	31 to 108 months	Hospital setting	Yes	<50 cps/ml	less than 60 months	less than 50
220	S	M	S	M	3	20	N	Y	N	TD	48	C	D	H	S	Y	Y	0	58300	0	Secondary or more	Married	Employed	0 to 4	20 to 27 weeks	No	Efavirenz-based	31 to 108 months	Hospital setting	Yes	>1000 cps/ml	less than 60 months	more than or equal to 50
221	N	S	U	C	1	34	N	Y	N	no	0	C	D	H	M	Y	Y	1		1	not educated	Single	Unemployed	0 to 4	28 to 35 weeks	No	Efavirenz-based	less than 6 months	Hospital setting	No	missing VL	less than 60 months	missing VL
222	N	S	U	C	3	37	Y	Y	N	TD	36	n	D	H	O	Y	Y	0	0	0	not educated	Single	Unemployed	0 to 4	more or equal to 36 weeks	Yes	Efavirenz-based	31 to 108 months	Hospital setting	Yes	<50 cps/ml	less than 60 months	less than 50
223	N	M	U	C	5	36	Y	N	N	TD	72	n	D	H	H	Y	Y	0	0	0	not educated	Married	Unemployed	5 to 9	more or equal to 36 weeks	Yes	Efavirenz-based	31 to 108 months	Non-hospital setting	Yes	<50 cps/ml	more than or equal to 60	less than 50
224	S	M	U	C	1	20	Y	N	N	AZ	144	n	D	H	H	N	N	0	1	0	Secondary or more	Married	Unemployed	0 to 4	20 to 27 weeks	Yes	Nevirapine-based	120 months and more	Non-hospital setting	Yes	<50 cps/ml	more than or equal to 60	less than 50
225	N	M	S	C	2	28	Y	N	N	TD	12	n	N	H	M	Y	Y	0	0	0	not educated	Married	Employed	0 to 4	28 to 35 weeks	Yes	Efavirenz-based	7 to 30 months	Hospital setting	Yes	<50 cps/ml	less than 60 months	less than 50
226	N	M	U	C	6	24	N	N	N	AZ	60	n	D	H	O	Y	Y	0	0	0	not educated	Married	Unemployed	5 to 9	20 to 27 weeks	No	Nevirapine-based	31 to 108 months	Hospital setting	Yes	<50 cps/ml	more than or equal to 60	less than 50
227	P	M	S	C	0	30	Y	Y	N	TD	180	n	N	H	M	Y	Y	0		0	Primary	Married	Employed	0 to 4	28 to 35 weeks	Yes	Efavirenz-based	120 months and more	Hospital setting	Yes	missing VL	more than or equal to 60	missing VL
228	P	M	U	C	6	26	Y	N	N	TD	48	n	N	H	M	Y	Y	0	0	0	Primary	Married	Unemployed	5 to 9	20 to 27 weeks	Yes	Efavirenz-based	31 to 108 months	Hospital setting	Yes	<50 cps/ml	less than 60 months	less than 50
229	N	M	S	C	1	28	Y	N	Y	TD	60	n	N	H	M	Y	Y	0	1	0	not educated	Married	Employed	0 to 4	28 to 35 weeks	Yes	Efavirenz-based	31 to 108 months	Hospital setting	Yes	<50 cps/ml	more than or equal to 60	less than 50
230	P	M	S	C	2	22	Y	N	N	TD	12	n	N	H	O	N	N	0	0	1	Primary	Married	Employed	0 to 4	20 to 27 weeks	Yes	Efavirenz-based	7 to 30 months	Hospital setting	Yes	<50 cps/ml	less than 60 months	less than 50
240	P	M	S	C	2	22	Y	N	N	no	0	n	D	H	O	Y	Y	0		0	Primary	Married	Employed	0 to 4	20 to 27 weeks	Yes	Efavirenz-based	less than 6 months	Hospital setting	Yes	missing VL	less than 60 months	missing VL
241	S	M	U	C	4	32	Y	Y	N	TD	2	n	D	H	H	Y	Y	0	0	0	Secondary or more	Married	Unemployed	0 to 4	28 to 35 weeks	Yes	Efavirenz-based	less than 6 months	Hospital setting	Yes	<50 cps/ml	less than 60 months	less than 50
242	P	M	S	C	5	30	Y	Y	N	TD	36	n	N	H	S	Y	Y	0	50	0	Primary	Married	Employed	5 to 9	28 to 35 weeks	Yes	Efavirenz-based	31 to 108 months	Hospital setting	Yes	50 to 400 cps/ml	less than 60 months	more than or equal to 50
243	N	M	S	C	3	20	Y	Y	N	TD	35	C	N	H	S	N	N	1	50	0	not educated	Married	Employed	0 to 4	20 to 27 weeks	Yes	Efavirenz-based	31 to 108 months	Hospital setting	No	50 to 400 cps/ml	less than 60 months	more than or equal to 50
244	N	M	U	C	4	39	Y	N	N	TD	84	n	D	H	H	Y	Y	0	1	0	not educated	Married	Unemployed	0 to 4	more or equal to 36 weeks	Yes	Efavirenz-based	31 to 108 months	Hospital setting	Yes	<50 cps/ml	more than or equal to 60	less than 50
245	S	M	E	C	4	20	Y	N	N	TD	84	n	D	H	O	Y	Y	0	1	0	Secondary or more	Married	Employed	0 to 4	20 to 27 weeks	Yes	Efavirenz-based	31 to 108 months	Hospital setting	Yes	<50 cps/ml	more than or equal to 60	less than 50
246	N	M	U	C	3	28	Y	Y	Y	TD	72	n	D	H	H	Y	Y	1	80	0	not educated	Married	Unemployed	0 to 4	28 to 35 weeks	Yes	Efavirenz-based	31 to 108 months	Hospital setting	No		more than or equal to 60	more than or equal to 50
247	S	M	U	C	2	24	Y	Y	N	TD	30	n	D	H	M	Y	Y	0	1	0	Secondary or more	Married	Unemployed	0 to 4	20 to 27 weeks	Yes	Efavirenz-based	7 to 30 months	Hospital setting	Yes	<50 cps/ml	less than 60 months	less than 50
248	N	M	U	C	5	20	Y	Y	N	TD	84	n	N	H	H	Y	Y	0	1	0	not educated	Married	Unemployed	5 to 9	20 to 27 weeks	Yes	Efavirenz-based	31 to 108 months	Hospital setting	Yes	<50 cps/ml	more than or equal to 60	less than 50
249	P	M	E	C	7	24	Y	N	N	AZ	84	n	D	H	O	Y	Y	0	181	0	Primary	Married	Employed	5 to 9	20 to 27 weeks	Yes	Efavirenz-based	31 to 108 months	Hospital setting	Yes	50 to 400 cps/ml	more than or equal to 60	more than or equal to 50
250	N	M	U	C	1	20	Y	N	N	TD	60	n	D	H	M	Y	Y	1	1	0	not educated	Married	Unemployed	0 to 4	20 to 27 weeks	Yes	Efavirenz-based	31 to 108 months	Hospital setting	No	<50 cps/ml	more than or equal to 60	less than 50
251	N	M	U	C	9	24	Y	Y	N	TD	47	n	D	H	M	Y	Y	0	1	0	not educated	Married	Unemployed	5 to 9	20 to 27 weeks	Yes	Efavirenz-based	31 to 108 months	Hospital setting	Yes	<50 cps/ml	less than 60 months	less than 50
252	T	M	E	C	1	26	Y	Y	N	TD	60	n	N	H	S	N	N	0	66	0	Secondary or more	Married	Employed	0 to 4	20 to 27 weeks	Yes	Efavirenz-based	31 to 108 months	Hospital setting	Yes	50 to 400 cps/ml	more than or equal to 60	more than or equal to 50
253	T	M	E	M	4	20	Y	Y	N	TD	72	n	D	H	O	Y	Y	1	1	1	Secondary or more	Married	Employed	0 to 4	20 to 27 weeks	Yes	Efavirenz-based	31 to 108 months	Hospital setting	No	<50 cps/ml	more than or equal to 60	less than 50
254	P	M	S	C	4	28	Y	Y	N	TD	4	n	N	H	O	Y	Y	0	75	0	Primary	Married	Employed	0 to 4	28 to 35 weeks	Yes	Efavirenz-based	less than 6 months	Hospital setting	Yes	50 to 400 cps/ml	less than 60 months	more than or equal to 50
255	N	M	U	C	5	24	Y	Y	N	TD	72	n	N	H	M	Y	Y	0	0	0	not educated	Married	Unemployed	5 to 9	20 to 27 weeks	Yes	Efavirenz-based	31 to 108 months	Non-hospital setting	Yes	<50 cps/ml	more than or equal to 60	less than 50
256	P	M	U	C	1	24	Y	Y	N	TD	60	n	D	H	O	Y	Y	0	0	0	Primary	Married	Unemployed	0 to 4	20 to 27 weeks	Yes	Efavirenz-based	31 to 108 months	Hospital setting	Yes	<50 cps/ml	more than or equal to 60	less than 50
257	S	M	E	C	3	28	Y	N	N	TD	12	n	N	H	O	Y	Y	0	227	0	Secondary or more	Married	Employed	0 to 4	28 to 35 weeks	Yes	Efavirenz-based	7 to 30 months	Hospital setting	Yes	50 to 400 cps/ml	less than 60 months	more than or equal to 50
258	P	S	S	C	4	20	Y	N	N	TD	60	n	D	H	O	Y	Y	0	1	0	Primary	Single	Employed	0 to 4	20 to 27 weeks	Yes	Efavirenz-based	31 to 108 months	Hospital setting	Yes	<50 cps/ml	more than or equal to 60	less than 50
259	P	M	E	C	5	20	Y	Y	N	TD	72	n	D	H	M	Y	Y	0	1000	0	Primary	Married	Employed	5 to 9	20 to 27 weeks	Yes	Efavirenz-based	31 to 108 months	Hospital setting	Yes	>1000 cps/ml	more than or equal to 60	more than or equal to 50
260	N	M	U	C	4	22	Y	N	N	TD	42	n	N	H	O	Y	Y	0	50	0	not educated	Married	Unemployed	0 to 4	20 to 27 weeks	Yes	Efavirenz-based	31 to 108 months	Hospital setting	Yes	50 to 400 cps/ml	less than 60 months	more than or equal to 50
261	S	M	U	C	3	24	Y	N	N	TD	24	n	N	H	O	Y	Y	0	50	0	Secondary or more	Married	Unemployed	0 to 4	20 to 27 weeks	Yes	Efavirenz-based	7 to 30 months	Hospital setting	Yes	50 to 400 cps/ml	less than 60 months	more than or equal to 50
262	P	M	U	C	2	28	Y	Y	N	TD	10	n	D	H	O	Y	Y	2	1	0	Primary	Married	Unemployed	0 to 4	28 to 35 weeks	Yes	Efavirenz-based	7 to 30 months	Hospital setting	No	<50 cps/ml	less than 60 months	less than 50
263	N	M	U	C	5	26	Y	N	Y	TD	18	n	D	H	M	Y	Y	0		0	not educated	Married	Unemployed	5 to 9	20 to 27 weeks	Yes	Efavirenz-based	7 to 30 months	Hospital setting	Yes	missing VL	less than 60 months	missing VL
264	S	S	E	C	2	24	Y	N	N	TD	4	n	D	H	O	N	N	1		0	Secondary or more	Single	Employed	0 to 4	20 to 27 weeks	Yes	Efavirenz-based	less than 6 months	Hospital setting	No	missing VL	less than 60 months	missing VL
265	P	M	U	C	7	30	Y	N	N	TD	24	n	D	H	O	Y	Y	0	261	0	Primary	Married	Unemployed	5 to 9	28 to 35 weeks	Yes	Efavirenz-based	7 to 30 months	Hospital setting	Yes	50 to 400 cps/ml	less than 60 months	more than or equal to 50
266	P	M	U	C	2	22	Y	N	N	TD	48	n	D	H	M	N	N	1	0	0	Primary	Married	Unemployed	0 to 4	20 to 27 weeks	Yes	Efavirenz-based	31 to 108 months	Hospital setting	No	<50 cps/ml	less than 60 months	less than 50
267	S	M	U	C	5	20	Y	N	N	AZ	72	n	D	H	O	N	N	0		6	Secondary or more	Married	Unemployed	5 to 9	20 to 27 weeks	Yes	Nevirapine-based	31 to 108 months	Hospital setting	Yes	missing VL	more than or equal to 60	missing VL
268	S	M	E	C	2	20	Y	N	N	TD	60	C	D	H	M	Y	Y	0	1	0	Secondary or more	Married	Employed	0 to 4	20 to 27 weeks	Yes	Efavirenz-based	31 to 108 months	Hospital setting	Yes	<50 cps/ml	more than or equal to 60	less than 50
269	P	M	U	C	5	30	Y	N	N	TD	0	n	D	H	O	Y	Y	1	1	7	Primary	Married	Unemployed	5 to 9	28 to 35 weeks	Yes	Efavirenz-based	less than 6 months	Hospital setting	No	<50 cps/ml	less than 60 months	less than 50
270	N	M	U	C	5	32	Y	N	N	TD	4	n	N	H	M	N	N	2	205	0	not educated	Married	Unemployed	5 to 9	28 to 35 weeks	Yes	Efavirenz-based	less than 6 months	Hospital setting	No	50 to 400 cps/ml	less than 60 months	more than or equal to 50
271	N	M	U	C	3	20	Y	N	N	TD	60	n	D	H	O	Y	Y	0	0	0	not educated	Married	Unemployed	0 to 4	20 to 27 weeks	Yes	Efavirenz-based	31 to 108 months	Hospital setting	Yes	<50 cps/ml	more than or equal to 60	less than 50
272	P	M	S	C	2	24	Y	Y	N	TD	60	n	N	H	M	Y	Y	0	1	0	Primary	Married	Employed	0 to 4	20 to 27 weeks	Yes	Efavirenz-based	31 to 108 months	Hospital setting	Yes	<50 cps/ml	more than or equal to 60	less than 50
273	N	M	S	C	2	28	N	Y	N	TD	0	n	D	H	M	Y	Y	2		2	not educated	Married	Employed	0 to 4	28 to 35 weeks	No	Efavirenz-based	less than 6 months	Hospital setting	No	missing VL	less than 60 months	missing VL
274	N	M	U	C	6	26	Y	N	N	AZ	36	n	D	H	H	Y	Y	1	1	0	not educated	Married	Unemployed	5 to 9	20 to 27 weeks	Yes	Efavirenz-based	31 to 108 months	Hospital setting	No	<50 cps/ml	less than 60 months	less than 50
275	N	M	U	C	3	22	Y	N	N	TD	36	n	D	H	O	Y	Y	0	1650	0	not educated	Married	Unemployed	0 to 4	20 to 27 weeks	Yes	Efavirenz-based	31 to 108 months	Hospital setting	Yes	>1000 cps/ml	less than 60 months	more than or equal to 50
276	N	M	U	C	7	26	Y	N	N	AZ	120	n	N	H	O	Y	Y	0	1	0	not educated	Married	Unemployed	5 to 9	20 to 27 weeks	Yes	Nevirapine-based	120 months and more	Hospital setting	Yes	<50 cps/ml	more than or equal to 60	less than 50
278	N	M	U	C	3	30	Y	Y	N	TD	24	n	N	H	M	Y	Y	1	1	0	not educated	Married	Unemployed	0 to 4	28 to 35 weeks	Yes	Efavirenz-based	7 to 30 months	Hospital setting	No	<50 cps/ml	less than 60 months	less than 50
279	N	M	U	C	5	20	Y	Y	N	AZ	10	n	D	H	O	Y	Y	1	1	0	not educated	Married	Unemployed	5 to 9	20 to 27 weeks	Yes	Efavirenz-based	7 to 30 months	Hospital setting	No	<50 cps/ml	less than 60 months	less than 50
280	N	M	U	C	2	21	Y	Y	N	TD	24	n	D	H	M	N	N	0		0	not educated	Married	Unemployed	0 to 4	20 to 27 weeks	Yes	Efavirenz-based	7 to 30 months	Hospital setting	Yes	missing VL	less than 60 months	missing VL
281	P	M	S	C	2	26	Y	N	N	TD	10	n	N	H	M	Y	Y	1	1	0	Primary	Married	Employed	0 to 4	20 to 27 weeks	Yes	Efavirenz-based	7 to 30 months	Hospital setting	No	<50 cps/ml	less than 60 months	less than 50
282	P	M	U	C	4	20	Y	Y	N	TD	48	n	N	H	M	Y	Y	0	0	0	Primary	Married	Unemployed	0 to 4	20 to 27 weeks	Yes	Efavirenz-based	31 to 108 months	Hospital setting	Yes	<50 cps/ml	less than 60 months	less than 50
283	P	M	U	C	1	20	Y	N	N	TD	1	n	N	H	M	Y	Y	0		0	Primary	Married	Unemployed	0 to 4	20 to 27 weeks	Yes	Efavirenz-based	less than 6 months	Hospital setting	Yes	missing VL	less than 60 months	missing VL
284	P	M	U	C	0	20	Y	N	N	TD	1	n	N	H	M	N	N	0		0	Primary	Married	Unemployed	0 to 4	20 to 27 weeks	Yes	Efavirenz-based	less than 6 months	Hospital setting	Yes	missing VL	less than 60 months	missing VL
285	N	M	U	C	3	26	Y	N	N	TD	36	n	D	H	O	Y	Y	0		0	not educated	Married	Unemployed	0 to 4	20 to 27 weeks	Yes	Efavirenz-based	31 to 108 months	Hospital setting	Yes	missing VL	less than 60 months	missing VL
286	P	M	U	C	5	25	Y	N	N	TD	60	n	N	H	M	Y	Y	1	0	0	Primary	Married	Unemployed	5 to 9	20 to 27 weeks	Yes	Efavirenz-based	31 to 108 months	Hospital setting	No	<50 cps/ml	more than or equal to 60	less than 50
287	N	M	U	M	2	28	Y	Y	N	TD	3	n	N	H	O	Y	Y	1	50	0	not educated	Married	Unemployed	0 to 4	28 to 35 weeks	Yes	Efavirenz-based	less than 6 months	Hospital setting	No	50 to 400 cps/ml	less than 60 months	more than or equal to 50
288	S	M	U	C	1	22	Y	Y	N	TD	8	n	D	H	M	Y	Y	2	12600	0	Secondary or more	Married	Unemployed	0 to 4	20 to 27 weeks	Yes	Efavirenz-based	7 to 30 months	Hospital setting	No	>1000 cps/ml	less than 60 months	more than or equal to 50
289	N	M	U	C	5	20	Y	Y	N	TD	60	n	D	H	M	N	N	4	9746	0	not educated	Married	Unemployed	5 to 9	20 to 27 weeks	Yes	Efavirenz-based	31 to 108 months	Hospital setting	No	>1000 cps/ml	more than or equal to 60	more than or equal to 50
290	P	M	U	C	4	22	Y	Y	Y	no	0	n	D	H	H	Y	Y	0	0	0	Primary	Married	Unemployed	0 to 4	20 to 27 weeks	Yes	Efavirenz-based	less than 6 months	Hospital setting	Yes	<50 cps/ml	less than 60 months	less than 50
291	P	M	S	C	1	24	Y	N	N	TD	48	n	N	H	M	Y	Y	0	100	0	Primary	Married	Employed	0 to 4	20 to 27 weeks	Yes	Efavirenz-based	31 to 108 months	Hospital setting	Yes	50 to 400 cps/ml	less than 60 months	more than or equal to 50
292	P	M	U	C	1	28	Y	N	N	TD	2	n	N	H	M	Y	Y	0		0	Primary	Married	Unemployed	0 to 4	28 to 35 weeks	Yes	Efavirenz-based	less than 6 months	Hospital setting	Yes	missing VL	less than 60 months	missing VL
294	N	M	U	C	5	22	Y	N	N	TD	108	n	D	H	O	Y	Y	1	610	0	not educated	Married	Unemployed	5 to 9	20 to 27 weeks	Yes	Efavirenz-based	31 to 108 months	Hospital setting	No	401 to 999 cps/ml	more than or equal to 60	more than or equal to 50
295	T	M	U	C	3	28	Y	N	N	TD	60	C	D	H	M	Y	Y	2		0	Secondary or more	Married	Unemployed	0 to 4	28 to 35 weeks	Yes	Efavirenz-based	31 to 108 months	Hospital setting	No	missing VL	more than or equal to 60	missing VL
296	T	M	S	C	1	24	Y	N	N	TD	1	C	N	H	M	Y	Y	0		0	Secondary or more	Married	Employed	0 to 4	20 to 27 weeks	Yes	Efavirenz-based	less than 6 months	Hospital setting	Yes	missing VL	less than 60 months	missing VL
299	N	M	U	C	6	36	Y	N	N	TD	48	n	D	H	O	Y	Y	0	1	0	not educated	Married	Unemployed	5 to 9	more or equal to 36 weeks	Yes	Efavirenz-based	31 to 108 months	Hospital setting	Yes	<50 cps/ml	less than 60 months	less than 50
300	N	M	S	C	6	24	Y	N	N	TD	36	n	N	H	O	Y	Y	1	1	0	not educated	Married	Employed	5 to 9	20 to 27 weeks	Yes	Efavirenz-based	31 to 108 months	Hospital setting	No	<50 cps/ml	less than 60 months	less than 50
302	N	M	U	C	7	28	Y	N	N	TD	36	n	D	H	O	Y	Y	0	1	0	not educated	Married	Unemployed	5 to 9	28 to 35 weeks	Yes	Efavirenz-based	31 to 108 months	Hospital setting	Yes	<50 cps/ml	less than 60 months	less than 50
303	N	M	S	C	4	39	Y	Y	N	AZ	36	n	N	H	O	Y	Y	0	0	0	not educated	Married	Employed	0 to 4	more or equal to 36 weeks	Yes	Nevirapine-based	31 to 108 months	Hospital setting	Yes	<50 cps/ml	less than 60 months	less than 50
304	N	M	S	C	3	36	Y	N	Y	TD	10	C	N	H	O	N	N	3	1	0	not educated	Married	Employed	0 to 4	more or equal to 36 weeks	Yes	Efavirenz-based	7 to 30 months	Hospital setting	No	<50 cps/ml	less than 60 months	less than 50
305	N	M	U	C	4	30	Y	N	N	TD	1	n	N	H	H	Y	Y	0		0	not educated	Married	Unemployed	0 to 4	28 to 35 weeks	Yes	Efavirenz-based	less than 6 months	Hospital setting	Yes	missing VL	less than 60 months	missing VL
306	P	M	S	C	5	30	Y	N	N	AZ	96	n	D	H	M	Y	Y	1	0	0	Primary	Married	Employed	5 to 9	28 to 35 weeks	Yes	Nevirapine-based	31 to 108 months	Hospital setting	No	<50 cps/ml	more than or equal to 60	less than 50
306	P	M	S	C	5	30	Y	N	N	AZ	96	n	D	H	M	Y	Y	1	0	0	Primary	Married	Employed	5 to 9	28 to 35 weeks	Yes	Nevirapine-based	31 to 108 months	Hospital setting	No	<50 cps/ml	more than or equal to 60	less than 50
307	N	M	U	C	6	20	Y	N	N	TD	24	n	D	H	H	Y	Y	0		0	not educated	Married	Unemployed	5 to 9	20 to 27 weeks	Yes	Efavirenz-based	7 to 30 months	Hospital setting	Yes	missing VL	less than 60 months	missing VL
308	P	M	S	C	3	30	Y	N	N	TD	24	n	N	H	M	N	N	0	1	6	Primary	Married	Employed	0 to 4	28 to 35 weeks	Yes	Efavirenz-based	7 to 30 months	Hospital setting	Yes	<50 cps/ml	less than 60 months	less than 50
309	N	M	U	C	8	34	Y	N	N	TD	72	n	D	H	O	Y	Y	0	66	0	not educated	Married	Unemployed	5 to 9	28 to 35 weeks	Yes	Efavirenz-based	31 to 108 months	Hospital setting	Yes	50 to 400 cps/ml	more than or equal to 60	more than or equal to 50
310	N	M	S	C	2	29	Y	Y	N	TD	48	n	D	H	M	Y	Y	1		0	not educated	Married	Employed	0 to 4	28 to 35 weeks	Yes	Efavirenz-based	31 to 108 months	Hospital setting	No	missing VL	less than 60 months	missing VL
310	N	M	S	C	2	29	Y	Y	N	TD	48	n	D	H	M	Y	Y	1		0	not educated	Married	Employed	0 to 4	28 to 35 weeks	Yes	Efavirenz-based	31 to 108 months	Hospital setting	No	missing VL	less than 60 months	missing VL
311	N	M	E	C	8	28	Y	N	N	TD	60	n	N	H	M	N	N	0	1	0	not educated	Married	Employed	5 to 9	28 to 35 weeks	Yes	Efavirenz-based	31 to 108 months	Hospital setting	Yes	<50 cps/ml	more than or equal to 60	less than 50
312	N	M	S	M	4	24	Y	N	N	TD	72	C	D	H	O	Y	Y	0	1	0	not educated	Married	Employed	0 to 4	20 to 27 weeks	Yes	Efavirenz-based	31 to 108 months	Hospital setting	Yes	<50 cps/ml	more than or equal to 60	less than 50
313	N	M	U	C	6	22	Y	N	N	AZ	96	n	D	H	H	Y	Y	0	0	0	not educated	Married	Unemployed	5 to 9	20 to 27 weeks	Yes	Nevirapine-based	31 to 108 months	Hospital setting	Yes	<50 cps/ml	more than or equal to 60	less than 50
314	P	S	S	C	3	21	Y	N	N	AZ	13	n	N	H	O	Y	Y	3	50	1	Primary	Single	Employed	0 to 4	20 to 27 weeks	Yes	Nevirapine-based	7 to 30 months	Hospital setting	No	50 to 400 cps/ml	less than 60 months	more than or equal to 50
315	N	M	S	C	1	24	Y	N	N	TD	48	n	D	H	O	Y	Y	0	368	0	not educated	Married	Employed	0 to 4	20 to 27 weeks	Yes	Efavirenz-based	31 to 108 months	Hospital setting	Yes	50 to 400 cps/ml	less than 60 months	more than or equal to 50
316	P	M	S	C	4	34	Y	N	N	AZ	48	n	N	H	M	Y	Y	1	368	0	Primary	Married	Employed	0 to 4	28 to 35 weeks	Yes	Nevirapine-based	31 to 108 months	Hospital setting	No	50 to 400 cps/ml	less than 60 months	more than or equal to 50
317	T	M	E	C	4	30	Y	Y	N	TD	72	n	D	H	O	Y	Y	0	0	0	Secondary or more	Married	Employed	0 to 4	28 to 35 weeks	Yes	Efavirenz-based	31 to 108 months	Hospital setting	Yes	<50 cps/ml	more than or equal to 60	less than 50
318	N	M	U	C	2	24	Y	N	N	TD	0	n	D	H	H	Y	Y	0		0	not educated	Married	Unemployed	0 to 4	20 to 27 weeks	Yes	Efavirenz-based	less than 6 months	Hospital setting	Yes	missing VL	less than 60 months	missing VL
319	P	M	U	C	1	27	N	N	N	no	0	n	N	H	M	Y	Y	0		1	Primary	Married	Unemployed	0 to 4	20 to 27 weeks	No	Efavirenz-based	less than 6 months	Hospital setting	Yes	missing VL	less than 60 months	missing VL
320	P	M	U	C	2	20	Y	N	N	TD	24	n	D	H	O	Y	Y	0	75	2	Primary	Married	Unemployed	0 to 4	20 to 27 weeks	Yes	Efavirenz-based	7 to 30 months	Hospital setting	Yes	50 to 400 cps/ml	less than 60 months	more than or equal to 50
321	N	M	U	C	3	34	Y	N	N	TD	36	n	D	H	H	Y	Y	0	1	0	not educated	Married	Unemployed	0 to 4	28 to 35 weeks	Yes	Efavirenz-based	31 to 108 months	Hospital setting	Yes	<50 cps/ml	less than 60 months	less than 50
322	P	M	S	C	4	26	Y	Y	N	AB	108	n	N	H	M	Y	Y	0	0	0	Primary	Married	Employed	0 to 4	20 to 27 weeks	Yes	PI-based	31 to 108 months	Hospital setting	Yes	<50 cps/ml	more than or equal to 60	less than 50
323	S	M	S	C	1	26	Y	N	N	TD	12	n	N	H	M	Y	Y	0	0	0	Secondary or more	Married	Employed	0 to 4	20 to 27 weeks	Yes	Efavirenz-based	7 to 30 months	Hospital setting	Yes	<50 cps/ml	less than 60 months	less than 50
324	T	M	S	C	2	36	Y	N	N	TD	48	n	D	H	O	Y	Y	0	1	0	Secondary or more	Married	Employed	0 to 4	more or equal to 36 weeks	Yes	Efavirenz-based	31 to 108 months	Hospital setting	Yes	<50 cps/ml	less than 60 months	less than 50
325	N	M	U	C	3	28	Y	N	N	TD	36	n	N	H	O	N	N	0	50	0	not educated	Married	Unemployed	0 to 4	28 to 35 weeks	Yes	Efavirenz-based	31 to 108 months	Hospital setting	Yes	50 to 400 cps/ml	less than 60 months	more than or equal to 50
327	S	M	S	C	2	26	Y	Y	N	TD	30	n	N	H	O	Y	Y	1	445	0	Secondary or more	Married	Employed	0 to 4	20 to 27 weeks	Yes	Efavirenz-based	7 to 30 months	Hospital setting	No	401 to 999 cps/ml	less than 60 months	more than or equal to 50
328	P	M	U	C	4	26	Y	N	N	TD	24	n	N	H	O	N	N	0		0	Primary	Married	Unemployed	0 to 4	20 to 27 weeks	Yes	Efavirenz-based	7 to 30 months	Non-hospital setting	Yes	missing VL	less than 60 months	missing VL
329	S	M	S	C	6	26	Y	N	Y	TD	48	n	D	H	M	N	N	0	1	0	Secondary or more	Married	Employed	5 to 9	20 to 27 weeks	Yes	Efavirenz-based	31 to 108 months	Hospital setting	Yes	<50 cps/ml	less than 60 months	less than 50
330	N	M	S	C	2	24	Y	Y	N	TD	48	n	D	H	M	Y	Y	0	0	0	not educated	Married	Employed	0 to 4	20 to 27 weeks	Yes	Efavirenz-based	31 to 108 months	Hospital setting	Yes	<50 cps/ml	less than 60 months	less than 50
331	N	M	U	C	3	34	Y	Y	N	TD	12	n	N	H	H	Y	Y	0	6470	0	not educated	Married	Unemployed	0 to 4	28 to 35 weeks	Yes	Efavirenz-based	7 to 30 months	Hospital setting	Yes	>1000 cps/ml	less than 60 months	more than or equal to 50
333	P	M	S	C	3	32	Y	Y	N	TD	96	n	D	H	M	Y	Y	1	39300	0	Primary	Married	Employed	0 to 4	28 to 35 weeks	Yes	Efavirenz-based	31 to 108 months	Hospital setting	No	>1000 cps/ml	more than or equal to 60	more than or equal to 50
335	N	M	U	C	4	28	Y	Y	N	AZ	84	C	D	H	O	Y	Y	1	1	2	not educated	Married	Unemployed	0 to 4	28 to 35 weeks	Yes	Nevirapine-based	31 to 108 months	Hospital setting	No	<50 cps/ml	more than or equal to 60	less than 50
336	N	M	S	C	2	36	Y	Y	N	TD	36	n	N	H	O	Y	Y	0	1	0	not educated	Married	Employed	0 to 4	more or equal to 36 weeks	Yes	Efavirenz-based	31 to 108 months	Hospital setting	Yes	<50 cps/ml	less than 60 months	less than 50
337	P	M	S	C	2	37	Y	N	Y	AZ	108	n	N	H	M	Y	Y	0	1	0	Primary	Married	Employed	0 to 4	more or equal to 36 weeks	Yes	Nevirapine-based	31 to 108 months	Hospital setting	Yes	<50 cps/ml	more than or equal to 60	less than 50
340	P	M	S	C	2	30	Y	Y	N	AZ	72	n	D	H	O	Y	Y	0		0	Primary	Married	Employed	0 to 4	28 to 35 weeks	Yes	Nevirapine-based	31 to 108 months	Hospital setting	Yes	missing VL	more than or equal to 60	missing VL
341	P	M	U	C	4	20	Y	Y	N	TD	12	n	N	H	H	Y	Y	0		0	Primary	Married	Unemployed	0 to 4	20 to 27 weeks	Yes	Efavirenz-based	7 to 30 months	Hospital setting	Yes	missing VL	less than 60 months	missing VL
342	P	M	U	C	4	24	Y	N	N	TD	120	n	N	H	O	Y	Y	1	0	0	Primary	Married	Unemployed	0 to 4	20 to 27 weeks	Yes	Efavirenz-based	120 months and more	Hospital setting	No	<50 cps/ml	more than or equal to 60	less than 50
343	N	M	U	C	3	38	Y	Y	N	AZ	120	n	D	H	M	N	N	0	50	0	not educated	Married	Unemployed	0 to 4	more or equal to 36 weeks	Yes	Nevirapine-based	120 months and more	Non-hospital setting	Yes	50 to 400 cps/ml	more than or equal to 60	more than or equal to 50
344	N	M	U	C	4	24	Y	N	N	AZ	120	n	D	H	M	Y	Y	0	1	0	not educated	Married	Unemployed	0 to 4	20 to 27 weeks	Yes	Nevirapine-based	120 months and more	Hospital setting	Yes	<50 cps/ml	more than or equal to 60	less than 50
345	N	S	U	C	1	20	Y	N	N	TD	12	n	D	H	O	Y	Y	2	0	2	not educated	Single	Unemployed	0 to 4	20 to 27 weeks	Yes	Efavirenz-based	7 to 30 months	Hospital setting	No	<50 cps/ml	less than 60 months	less than 50
345	N	S	U	C	1	20	Y	N	N	TD	12	n	D	H	O	Y	Y	0	0	2	not educated	Single	Unemployed	0 to 4	20 to 27 weeks	Yes	Efavirenz-based	7 to 30 months	Hospital setting	Yes	<50 cps/ml	less than 60 months	less than 50
346	P	M	U	C	5	28	Y	Y	N	AZ	132	n	D	H	M	Y	Y	0	50	0	Primary	Married	Unemployed	5 to 9	28 to 35 weeks	Yes	Nevirapine-based	120 months and more	Hospital setting	Yes	50 to 400 cps/ml	more than or equal to 60	more than or equal to 50
348	N	M	U	C	4	24	Y	N	N	AZ	120	n	D	H	O	Y	Y	0	0	0	not educated	Married	Unemployed	0 to 4	20 to 27 weeks	Yes	Nevirapine-based	120 months and more	Hospital setting	Yes	<50 cps/ml	more than or equal to 60	less than 50
349	P	M	U	C	2	20	Y	Y	N	TD	1	n	N	H	M	Y	Y	0	0	0	Primary	Married	Unemployed	0 to 4	20 to 27 weeks	Yes	Efavirenz-based	less than 6 months	Hospital setting	Yes	<50 cps/ml	less than 60 months	less than 50
350	P	M	S	M	1	36	Y	N	N	TD	18	n	D	H	O	Y	Y	0	1	0	Primary	Married	Employed	0 to 4	more or equal to 36 weeks	Yes	Efavirenz-based	7 to 30 months	Hospital setting	Yes	<50 cps/ml	less than 60 months	less than 50
351	P	M	S	C	3	27	Y	N	N	TD	144	n	D	H	O	N	N	1	50	0	Primary	Married	Employed	0 to 4	20 to 27 weeks	Yes	Efavirenz-based	120 months and more	Hospital setting	No	50 to 400 cps/ml	more than or equal to 60	more than or equal to 50
352	P	M	U	C	4	30	Y	N	N	TD	84	n	D	H	O	Y	Y	0	87	0	Primary	Married	Unemployed	0 to 4	28 to 35 weeks	Yes	Nevirapine-based	31 to 108 months	Hospital setting	Yes	50 to 400 cps/ml	more than or equal to 60	more than or equal to 50
353	N	M	U	C	3	32	Y	N	N	TD	24	C	D	H	O	Y	Y	0	196	0	not educated	Married	Unemployed	0 to 4	28 to 35 weeks	Yes	Efavirenz-based	7 to 30 months	Hospital setting	Yes	50 to 400 cps/ml	less than 60 months	more than or equal to 50
354	N	M	U	C	5	24	Y	N	N	AZ	48	C	N	H	O	Y	Y	1	0	0	not educated	Married	Unemployed	5 to 9	20 to 27 weeks	Yes	Efavirenz-based	31 to 108 months	Hospital setting	No	<50 cps/ml	less than 60 months	less than 50
355	P	M	S	C	4	32	Y	Y	N	TD	48	n	D	H	O	Y	Y	0	0	0	Primary	Married	Employed	0 to 4	28 to 35 weeks	Yes	Efavirenz-based	31 to 108 months	Hospital setting	Yes	<50 cps/ml	less than 60 months	less than 50
356	N	S	U	C	1	37	Y	N	N	TD	1	n	D	H	M	Y	Y	0		0	not educated	Single	Unemployed	0 to 4	more or equal to 36 weeks	Yes	Efavirenz-based	less than 6 months	Hospital setting	Yes	missing VL	less than 60 months	missing VL
358	N	M	S	C	8	24	Y	N	N	TD	48	n	N	H	M	Y	Y	0	1	0	not educated	Married	Employed	5 to 9	20 to 27 weeks	Yes	Efavirenz-based	31 to 108 months	Hospital setting	Yes	<50 cps/ml	less than 60 months	less than 50
359	S	M	S	C	5	28	Y	N	N	TD	96	n	N	H	M	Y	Y	0	44	0	Secondary or more	Married	Employed	5 to 9	28 to 35 weeks	Yes	Efavirenz-based	31 to 108 months	Hospital setting	Yes	<50 cps/ml	more than or equal to 60	less than 50
360	N	M	U	C	3	37	Y	N	N	TD	36	C	D	H	M	N	N	0	969	0	not educated	Married	Unemployed	0 to 4	more or equal to 36 weeks	Yes	Efavirenz-based	31 to 108 months	Hospital setting	Yes	401 to 999 cps/ml	less than 60 months	more than or equal to 50
361	P	M	U	C	3	28	Y	N	N	AZ	132	n	D	H	H	Y	Y	0		0	Primary	Married	Unemployed	0 to 4	28 to 35 weeks	Yes	Nevirapine-based	120 months and more	Hospital setting	Yes	missing VL	more than or equal to 60	missing VL
362	P	M	U	C	1	20	Y	N	N	TD	1	n	D	H	O	Y	Y	1		0	Primary	Married	Unemployed	0 to 4	20 to 27 weeks	Yes	Efavirenz-based	less than 6 months	Hospital setting	No	missing VL	less than 60 months	missing VL
363	P	M	U	C	4	22	Y	N	N	AZ	120	n	D	H	H	Y	Y	1	104	0	Primary	Married	Unemployed	0 to 4	20 to 27 weeks	Yes	Nevirapine-based	120 months and more	Hospital setting	No	50 to 400 cps/ml	more than or equal to 60	more than or equal to 50
364	N	M	E	C	3	30	Y	N	N	TD	1	n	D	H	O	Y	Y	0		0	not educated	Married	Employed	0 to 4	28 to 35 weeks	Yes	Efavirenz-based	less than 6 months	Hospital setting	Yes	missing VL	less than 60 months	missing VL
365	N	M	U	C	4	32	Y	N	N	TD	96	n	D	H	M	Y	Y	1	0	0	not educated	Married	Unemployed	0 to 4	28 to 35 weeks	Yes	Efavirenz-based	31 to 108 months	Hospital setting	No	<50 cps/ml	more than or equal to 60	less than 50
366	N	M	U	C	4	24	Y	N	N	TD	72	n	N	H	M	N	N	0	700000	0	not educated	Married	Unemployed	0 to 4	20 to 27 weeks	Yes	Efavirenz-based	31 to 108 months	Hospital setting	Yes	>1000 cps/ml	more than or equal to 60	more than or equal to 50
367	N	M	U	C	4	26	Y	N	N	TD	60	n	D	H	M	N	N	0	1	0	not educated	Married	Unemployed	0 to 4	20 to 27 weeks	Yes	Efavirenz-based	31 to 108 months	Hospital setting	Yes	<50 cps/ml	more than or equal to 60	less than 50
369	P	S	S	C	5	30	N	Y	N	TD	1	n	D	H	O	Y	Y	1		0	Primary	Single	Employed	5 to 9	28 to 35 weeks	No	Efavirenz-based	less than 6 months	Non-hospital setting	No	missing VL	less than 60 months	missing VL
370	N	M	U	C	6	38	Y	Y	N	TD	72	n	N	H	O	Y	Y	0	50	0	not educated	Married	Unemployed	5 to 9	more or equal to 36 weeks	Yes	Efavirenz-based	31 to 108 months	Hospital setting	Yes	50 to 400 cps/ml	more than or equal to 60	more than or equal to 50
372	P	S	E	C	1	20	Y	N	N	TD	84	n	D	H	M	N	N	1		0	Primary	Single	Employed	0 to 4	20 to 27 weeks	Yes	Efavirenz-based	31 to 108 months	Hospital setting	No	missing VL	more than or equal to 60	missing VL
373	T	M	U	C	2	20	Y	N	N	AZ	96	n	D	H	O	Y	Y	0	1	0	Secondary or more	Married	Unemployed	0 to 4	20 to 27 weeks	Yes	Nevirapine-based	31 to 108 months	Hospital setting	Yes	<50 cps/ml	more than or equal to 60	less than 50
374	N	M	U	C	2	38	Y	Y	N	TD	96	n	D	H	M	Y	Y	0	1	0	not educated	Married	Unemployed	0 to 4	more or equal to 36 weeks	Yes	Efavirenz-based	31 to 108 months	Hospital setting	Yes	<50 cps/ml	more than or equal to 60	less than 50
375	N	M	U	C	3	32	Y	N	N	TD	60	n	D	H	M	Y	Y	1	1	0	not educated	Married	Unemployed	0 to 4	28 to 35 weeks	Yes	Efavirenz-based	31 to 108 months	Hospital setting	No	<50 cps/ml	more than or equal to 60	less than 50
376	P	M	U	C	5	38	Y	N	Y	TD	60	n	N	H	M	N	N	1	50	0	Primary	Married	Unemployed	5 to 9	more or equal to 36 weeks	Yes	Efavirenz-based	31 to 108 months	Hospital setting	No	50 to 400 cps/ml	more than or equal to 60	more than or equal to 50
377	P	M	S	C	5	20	Y	N	N	TD	60	n	D	H	O	Y	Y	0	1	0	Primary	Married	Employed	5 to 9	20 to 27 weeks	Yes	Efavirenz-based	31 to 108 months	Hospital setting	Yes	<50 cps/ml	more than or equal to 60	less than 50
378	T	M	U	C	2	24	Y	Y	N	TD	60	n	D	H	M	Y	Y	0		0	Secondary or more	Married	Unemployed	0 to 4	20 to 27 weeks	Yes	Efavirenz-based	31 to 108 months	Hospital setting	Yes	missing VL	more than or equal to 60	missing VL
379	P	M	U	C	2	26	Y	N	N	TD	84	n	N	H	M	Y	Y	0	1	0	Primary	Married	Unemployed	0 to 4	20 to 27 weeks	Yes	Efavirenz-based	31 to 108 months	Hospital setting	Yes	<50 cps/ml	more than or equal to 60	less than 50
380	N	M	U	C	5	26	Y	N	N	AZ	96	n	D	H	O	Y	Y	0	1	0	not educated	Married	Unemployed	5 to 9	20 to 27 weeks	Yes	Efavirenz-based	31 to 108 months	Hospital setting	Yes	<50 cps/ml	more than or equal to 60	less than 50
381	N	M	U	C	5	26	Y	N	N	TD	24	n	D	H	O	Y	Y	0	4717	0	not educated	Married	Unemployed	5 to 9	20 to 27 weeks	Yes	Efavirenz-based	7 to 30 months	Hospital setting	Yes	>1000 cps/ml	less than 60 months	more than or equal to 50
382	N	M	U	C	5	27	Y	N	N	AZ	36	n	D	H	M	Y	Y	0	1	0	not educated	Married	Unemployed	5 to 9	20 to 27 weeks	Yes	Nevirapine-based	31 to 108 months	Hospital setting	Yes	<50 cps/ml	less than 60 months	less than 50
383	P	M	U	C	5	20	Y	Y	N	TD	11	n	N	H	O	Y	Y	0	0	0	Primary	Married	Unemployed	5 to 9	20 to 27 weeks	Yes	Efavirenz-based	7 to 30 months	Hospital setting	Yes	<50 cps/ml	less than 60 months	less than 50
384	N	S	U	C	4	20	Y	Y	N	TD	84	n	N	H	M	Y	Y	1	1	0	not educated	Single	Unemployed	0 to 4	20 to 27 weeks	Yes	Efavirenz-based	31 to 108 months	Hospital setting	No	<50 cps/ml	more than or equal to 60	less than 50
385	P	M	U	C	4	26	Y	Y	N	TD	72	n	N	H	O	Y	Y	0	0	0	Primary	Married	Unemployed	0 to 4	20 to 27 weeks	Yes	Efavirenz-based	31 to 108 months	Hospital setting	Yes	<50 cps/ml	more than or equal to 60	less than 50
386	S	M	S	C	4	20	Y	N	Y	TD	132	n	D	H	O	Y	Y	0	1	0	Secondary or more	Married	Employed	0 to 4	20 to 27 weeks	Yes	Nevirapine-based	120 months and more	Hospital setting	Yes	<50 cps/ml	more than or equal to 60	less than 50
387	P	M	S	C	2	28	Y	N	N	TD	1	n	D	H	M	Y	Y	0		0	Primary	Married	Employed	0 to 4	28 to 35 weeks	Yes	Efavirenz-based	less than 6 months	Hospital setting	Yes	missing VL	less than 60 months	missing VL
388	N	M	U	C	4	38	Y	N	N	TD	72	n	N	H	O	Y	Y	0		0	not educated	Married	Unemployed	0 to 4	more or equal to 36 weeks	Yes	Efavirenz-based	31 to 108 months	Hospital setting	Yes	missing VL	more than or equal to 60	missing VL
389	P	M	U	C	3	24	Y	N	N	TD	0	n	N	H	S	N	N	0		7	Primary	Married	Unemployed	0 to 4	20 to 27 weeks	Yes	Efavirenz-based	less than 6 months	Hospital setting	Yes	missing VL	less than 60 months	missing VL
390	N	M	S	C	5	28	Y	Y	N	TD	24	n	D	H	H	N	N	0	0	6	not educated	Married	Employed	5 to 9	28 to 35 weeks	Yes	Efavirenz-based	7 to 30 months	Non-hospital setting	Yes	<50 cps/ml	less than 60 months	less than 50
391	S	M	S	C	3	20	Y	N	N	TD	0	n	D	H	H	Y	Y	1		0	Secondary or more	Married	Employed	0 to 4	20 to 27 weeks	Yes	Efavirenz-based	less than 6 months	Hospital setting	No	missing VL	less than 60 months	missing VL
392	N	M	U	C	5	28	Y	Y	N	TD	156	n	N	H	H	N	N	0	1	0	not educated	Married	Unemployed	5 to 9	28 to 35 weeks	Yes	PI-based	120 months and more	Hospital setting	Yes	<50 cps/ml	more than or equal to 60	less than 50
393	N	M	U	C	4	22	Y	N	N	AZ	144	n	N	H	H	Y	Y	0	1	0	not educated	Married	Unemployed	0 to 4	20 to 27 weeks	Yes	Nevirapine-based	120 months and more	Hospital setting	Yes	<50 cps/ml	more than or equal to 60	less than 50
394	N	M	U	M	2	32	Y	N	N	TD	36	n	D	H	M	N	N	0	0	0	not educated	Married	Unemployed	0 to 4	28 to 35 weeks	Yes	Efavirenz-based	31 to 108 months	Hospital setting	Yes	<50 cps/ml	less than 60 months	less than 50
395	N	M	U	C	4	24	Y	Y	N	TD	1	n	D	H	O	N	N	0		0	not educated	Married	Unemployed	0 to 4	20 to 27 weeks	Yes	Efavirenz-based	less than 6 months	Hospital setting	Yes	missing VL	less than 60 months	missing VL
396	P	M	U	C	2	22	Y	N	N	TD	2	n	N	H	H	Y	Y	1		0	Primary	Married	Unemployed	0 to 4	20 to 27 weeks	Yes	Efavirenz-based	less than 6 months	Hospital setting	No	missing VL	less than 60 months	missing VL
397	N	M	U	C	2	20	Y	Y	N	TD	108	n	N	H	O	N	N	4	0	1	not educated	Married	Unemployed	0 to 4	20 to 27 weeks	Yes	Nevirapine-based	31 to 108 months	Hospital setting	No	<50 cps/ml	more than or equal to 60	less than 50
398	P	M	U	C	2	28	Y	Y	Y	TD	60	n	N	H	M	Y	Y	0	54	0	Primary	Married	Unemployed	0 to 4	28 to 35 weeks	Yes	Efavirenz-based	31 to 108 months	Hospital setting	Yes	50 to 400 cps/ml	more than or equal to 60	more than or equal to 50
400	P	M	U	C	4	20	Y	N	N	TD	24	n	N	H	M	Y	Y	0	0	0	Primary	Married	Unemployed	0 to 4	20 to 27 weeks	Yes	Efavirenz-based	7 to 30 months	Hospital setting	Yes	<50 cps/ml	less than 60 months	less than 50
401	N	S	U	C	9	24	Y	N	N	TD	1	n	D	H	O	N	N	1	0	0	not educated	Single	Unemployed	5 to 9	20 to 27 weeks	Yes	Efavirenz-based	less than 6 months	Hospital setting	No	<50 cps/ml	less than 60 months	less than 50
402	N	S	U	C	3	36	Y	Y	N	TD	48	n	N	H	M	Y	Y	0	0	0	not educated	Single	Unemployed	0 to 4	more or equal to 36 weeks	Yes	Efavirenz-based	31 to 108 months	Hospital setting	Yes	<50 cps/ml	less than 60 months	less than 50
404	S	M	S	C	3	37	Y	Y	N	TD	1	n	D	H	O	Y	Y	0		0	Secondary or more	Married	Employed	0 to 4	more or equal to 36 weeks	Yes	Efavirenz-based	less than 6 months	Hospital setting	Yes	missing VL	less than 60 months	missing VL
405	P	M	S	M	3	24	Y	N	N	TD	2	n	D	H	O	Y	Y	0		0	Primary	Married	Employed	0 to 4	20 to 27 weeks	Yes	Efavirenz-based	less than 6 months	Hospital setting	Yes	missing VL	less than 60 months	missing VL
406	N	M	U	C	6	28	Y	Y	N	TD	84	n	N	H	M	Y	Y	0	0	0	not educated	Married	Unemployed	5 to 9	28 to 35 weeks	Yes	Efavirenz-based	31 to 108 months	Hospital setting	Yes	<50 cps/ml	more than or equal to 60	less than 50
408	P	M	S	C	4	30	Y	Y	N	TD	6	n	D	H	O	Y	Y	1		2	Primary	Married	Employed	0 to 4	28 to 35 weeks	Yes	Efavirenz-based	less than 6 months	Hospital setting	No	missing VL	less than 60 months	missing VL
409	T	M	E	C	2	22	Y	N	Y	TD	1	n	D	H	O	Y	Y	0		0	Secondary or more	Married	Employed	0 to 4	20 to 27 weeks	Yes	Efavirenz-based	less than 6 months	Hospital setting	Yes	missing VL	less than 60 months	missing VL
410	P	M	S	C	7	20	Y	N	N	TD	36	n	N	H	O	Y	Y	0	130	0	Primary	Married	Employed	5 to 9	20 to 27 weeks	Yes	Efavirenz-based	31 to 108 months	Hospital setting	Yes	50 to 400 cps/ml	less than 60 months	more than or equal to 50
411	P	S	U	C	4	24	Y	N	N	TD	48	C	N	H	M	N	N	3	1	0	Primary	Single	Unemployed	0 to 4	20 to 27 weeks	Yes	Efavirenz-based	31 to 108 months	Hospital setting	No	<50 cps/ml	less than 60 months	less than 50
412	N	M	S	C	5	20	Y	N	N	TD	48	n	N	H	H	Y	Y	0	1	0	not educated	Married	Employed	5 to 9	20 to 27 weeks	Yes	Efavirenz-based	31 to 108 months	Hospital setting	Yes	<50 cps/ml	less than 60 months	less than 50
413	N	M	S	C	3	24	Y	Y	N	AZ	60	n	D	H	H	N	N	0	40	0	not educated	Married	Employed	0 to 4	20 to 27 weeks	Yes	Nevirapine-based	31 to 108 months	Non-hospital setting	Yes	<50 cps/ml	more than or equal to 60	less than 50
414	N	M	U	C	6	22	Y	N	N	TD	96	n	D	H	H	Y	Y	1	0	0	not educated	Married	Unemployed	5 to 9	20 to 27 weeks	Yes	Efavirenz-based	31 to 108 months	Hospital setting	No	<50 cps/ml	more than or equal to 60	less than 50
415	S	M	S	M	3	36	Y	N	N	TD	72	C	D	H	O	Y	Y	0	0	0	Secondary or more	Married	Employed	0 to 4	more or equal to 36 weeks	Yes	Efavirenz-based	31 to 108 months	Hospital setting	Yes	<50 cps/ml	more than or equal to 60	less than 50
416	N	M	U	C	5	40	Y	N	N	TD	24	n	N	H	S	N	N	0	0	0	not educated	Married	Unemployed	5 to 9	more or equal to 36 weeks	Yes	Efavirenz-based	7 to 30 months	Hospital setting	Yes	<50 cps/ml	less than 60 months	less than 50
417	N	M	U	C	4	26	Y	N	N	TD	12	n	N	H	S	Y	Y	1	0	0	not educated	Married	Unemployed	0 to 4	20 to 27 weeks	Yes	Efavirenz-based	7 to 30 months	Hospital setting	No	<50 cps/ml	less than 60 months	less than 50
418	N	M	U	C	5	28	Y	N	N	TD	12	n	D	H	H	Y	Y	0	0	0	not educated	Married	Unemployed	5 to 9	28 to 35 weeks	Yes	Efavirenz-based	7 to 30 months	Hospital setting	Yes	<50 cps/ml	less than 60 months	less than 50
419	P	M	U	C	7	25	Y	N	N	TD	72	n	N	H	O	Y	Y	0	50	0	Primary	Married	Unemployed	5 to 9	20 to 27 weeks	Yes	Efavirenz-based	31 to 108 months	Hospital setting	Yes	50 to 400 cps/ml	more than or equal to 60	more than or equal to 50
420	N	M	S	C	5	24	Y	N	N	TD	36	n	D	H	H	Y	Y	0	23100	0	not educated	Married	Employed	5 to 9	20 to 27 weeks	Yes	Efavirenz-based	31 to 108 months	Hospital setting	Yes	>1000 cps/ml	less than 60 months	more than or equal to 50
421	N	M	U	C	5	27	Y	N	N	TD	72	n	D	H	O	Y	Y	0	50	0	not educated	Married	Unemployed	5 to 9	20 to 27 weeks	Yes	Efavirenz-based	31 to 108 months	Hospital setting	Yes	50 to 400 cps/ml	more than or equal to 60	more than or equal to 50
422	N	M	U	C	5	28	Y	N	N	TD	72	n	N	H	O	Y	Y	0	1	0	not educated	Married	Unemployed	5 to 9	28 to 35 weeks	Yes	Efavirenz-based	31 to 108 months	Hospital setting	Yes	<50 cps/ml	more than or equal to 60	less than 50
423	N	M	U	C	5	32	Y	N	N	TD	108	n	N	H	H	Y	Y	0	97	0	not educated	Married	Unemployed	5 to 9	28 to 35 weeks	Yes	Efavirenz-based	31 to 108 months	Non-hospital setting	Yes	50 to 400 cps/ml	more than or equal to 60	more than or equal to 50
424	N	S	U	M	5	33	Y	N	Y	TD	96	n	N	H	O	N	N	0	0	0	not educated	Single	Unemployed	5 to 9	28 to 35 weeks	Yes	Efavirenz-based	31 to 108 months	Hospital setting	Yes	<50 cps/ml	more than or equal to 60	less than 50
425	N	M	U	C	5	28	Y	Y	Y	TD	1	n	D	H	H	N	N	0	2809	0	not educated	Married	Unemployed	5 to 9	28 to 35 weeks	Yes	Efavirenz-based	less than 6 months	Hospital setting	Yes	>1000 cps/ml	less than 60 months	more than or equal to 50
426	P	M	S	C	3	24	Y	N	N	TD	48	n	N	H	H	Y	Y	0	0	0	Primary	Married	Employed	0 to 4	20 to 27 weeks	Yes	Efavirenz-based	31 to 108 months	Hospital setting	Yes	<50 cps/ml	less than 60 months	less than 50
427	P	M	S	C	4	24	Y	N	N	TD	120	n	N	H	H	Y	Y	0	0	0	Primary	Married	Employed	0 to 4	20 to 27 weeks	Yes	Efavirenz-based	120 months and more	Hospital setting	Yes	<50 cps/ml	more than or equal to 60	less than 50
429	N	M	U	C	6	20	Y	Y	N	AZ	156	n	D	H	H	Y	Y	0		1	not educated	Married	Unemployed	5 to 9	20 to 27 weeks	Yes	Efavirenz-based	120 months and more	Hospital setting	Yes	missing VL	more than or equal to 60	missing VL
430	N	M	U	C	6	24	Y	Y	N	TD	60	n	N	H	O	Y	Y	0	182	0	not educated	Married	Unemployed	5 to 9	20 to 27 weeks	Yes	Efavirenz-based	31 to 108 months	Hospital setting	Yes	50 to 400 cps/ml	more than or equal to 60	more than or equal to 50
431	N	W	U	C	5	24	Y	N	N	TD	156	n	D	H	H	Y	Y	2	0	2	not educated	Single	Unemployed	5 to 9	20 to 27 weeks	Yes	Efavirenz-based	120 months and more	Hospital setting	No	<50 cps/ml	more than or equal to 60	less than 50
432	P	M	U	C	2	24	Y	Y	N	TD	36	n	N	H	H	N	N	0		0	Primary	Married	Unemployed	0 to 4	20 to 27 weeks	Yes	Efavirenz-based	31 to 108 months	Non-hospital setting	Yes	missing VL	less than 60 months	missing VL
433	S	M	U	C	6	20	Y	N	N	TD	108	C	N	H	H	Y	Y	0	0	0	Secondary or more	Married	Unemployed	5 to 9	20 to 27 weeks	Yes	Efavirenz-based	31 to 108 months	Hospital setting	Yes	<50 cps/ml	more than or equal to 60	less than 50
434	S	M	U	C	3	20	Y	N	N	TD	24	n	D	H	H	Y	Y	0	0	0	Secondary or more	Married	Unemployed	0 to 4	20 to 27 weeks	Yes	Efavirenz-based	7 to 30 months	Hospital setting	Yes	<50 cps/ml	less than 60 months	less than 50
436	P	M	S	C	3	24	Y	N	N	TD	48	n	N	H	H	N	N	0	1	0	Primary	Married	Employed	0 to 4	20 to 27 weeks	Yes	Efavirenz-based	31 to 108 months	Non-hospital setting	Yes	<50 cps/ml	less than 60 months	less than 50
437	P	M	S	C	7	20	Y	Y	N	TD	72	n	D	H	H	Y	Y	1	1	0	Primary	Married	Employed	5 to 9	20 to 27 weeks	Yes	Efavirenz-based	31 to 108 months	Hospital setting	No	<50 cps/ml	more than or equal to 60	less than 50
438	N	M	S	C	3	22	N	N	N	TD	24	n	N	H	M	N	N	0	125	3	not educated	Married	Employed	0 to 4	20 to 27 weeks	No	Efavirenz-based	7 to 30 months	Hospital setting	Yes	50 to 400 cps/ml	less than 60 months	more than or equal to 50
439	P	S	S	C	4	31	Y	Y	N	TD	12	n	N	H	O	Y	Y	0	19	0	Primary	Single	Employed	0 to 4	28 to 35 weeks	Yes	Efavirenz-based	7 to 30 months	Hospital setting	Yes	<50 cps/ml	less than 60 months	less than 50
440	P	M	S	C	6	30	Y	N	N	TD	60	n	N	H	M	Y	Y	3	1	0	Primary	Married	Employed	5 to 9	28 to 35 weeks	Yes	Efavirenz-based	31 to 108 months	Hospital setting	No	<50 cps/ml	more than or equal to 60	less than 50
441	P	M	S	C	1	20	Y	N	N	TD	12	C	N	H	S	Y	Y	0	0	2	Primary	Married	Employed	0 to 4	20 to 27 weeks	Yes	Efavirenz-based	7 to 30 months	Hospital setting	Yes	<50 cps/ml	less than 60 months	less than 50
442	P	M	U	C	5	20	Y	N	N	TD	60	n	N	H	S	Y	Y	0	0	0	Primary	Married	Unemployed	5 to 9	20 to 27 weeks	Yes	Efavirenz-based	31 to 108 months	Hospital setting	Yes	<50 cps/ml	more than or equal to 60	less than 50
443	N	M	U	C	2	20	Y	N	N	TD	36	n	N	H	H	Y	Y	0	70	0	not educated	Married	Unemployed	0 to 4	20 to 27 weeks	Yes	Efavirenz-based	31 to 108 months	Hospital setting	Yes	50 to 400 cps/ml	less than 60 months	more than or equal to 50
444	S	M	U	C	4	20	Y	N	N	TD	84	n	D	H	H	N	N	2	50	0	Secondary or more	Married	Unemployed	0 to 4	20 to 27 weeks	Yes	Efavirenz-based	31 to 108 months	Hospital setting	No	50 to 400 cps/ml	more than or equal to 60	more than or equal to 50
446	N	M	S	C	4	34	Y	Y	N	TD	120	C	N	H	M	Y	Y	0	0	0	not educated	Married	Employed	0 to 4	28 to 35 weeks	Yes	Efavirenz-based	120 months and more	Hospital setting	Yes	<50 cps/ml	more than or equal to 60	less than 50
447	N	M	U	C	3	40	Y	N	Y	TD	36	n	N	H	O	Y	Y	0	0	0	not educated	Married	Unemployed	0 to 4	more or equal to 36 weeks	Yes	Efavirenz-based	31 to 108 months	Hospital setting	Yes	<50 cps/ml	less than 60 months	less than 50
448	P	M	S	C	6	20	Y	N	N	TD	84	n	N	H	M	Y	Y	0	2294	0	Primary	Married	Employed	5 to 9	20 to 27 weeks	Yes	Efavirenz-based	31 to 108 months	Hospital setting	Yes	>1000 cps/ml	more than or equal to 60	more than or equal to 50
449	N	M	S	C	5	22	Y	Y	N	TD	180	n	N	H	H	Y	Y	0	930	0	not educated	Married	Employed	5 to 9	20 to 27 weeks	Yes	PI-based	120 months and more	Hospital setting	Yes	401 to 999 cps/ml	more than or equal to 60	more than or equal to 50
450	N	M	S	C	2	24	Y	N	N	TD	72	n	N	H	H	Y	Y	0	0	0	not educated	Married	Employed	0 to 4	20 to 27 weeks	Yes	Efavirenz-based	31 to 108 months	Hospital setting	Yes	<50 cps/ml	more than or equal to 60	less than 50
450	N	M	S	C	2	24	Y	N	N	TD	72	n	N	H	H	Y	Y	0	0	0	not educated	Married	Employed	0 to 4	20 to 27 weeks	Yes	Efavirenz-based	31 to 108 months	Hospital setting	Yes	<50 cps/ml	more than or equal to 60	less than 50
452	P	M	U	C	2	30	Y	Y	N	TD	12	n	N	H	O	Y	Y	0	1	0	Primary	Married	Unemployed	0 to 4	28 to 35 weeks	Yes	Efavirenz-based	7 to 30 months	Hospital setting	Yes	<50 cps/ml	less than 60 months	less than 50
453	S	M	S	C	3	24	Y	N	N	TD	48	n	N	H	M	N	N	0	1	0	Secondary or more	Married	Employed	0 to 4	20 to 27 weeks	Yes	Efavirenz-based	31 to 108 months	Hospital setting	Yes	<50 cps/ml	less than 60 months	less than 50
454	N	S	S	C	5	20	Y	N	N	TD	12	n	N	H	M	Y	Y	0	838	0	not educated	Single	Employed	5 to 9	20 to 27 weeks	Yes	Efavirenz-based	7 to 30 months	Hospital setting	Yes	401 to 999 cps/ml	less than 60 months	more than or equal to 50
455	N	M	S	C	8	20	Y	N	N	TD	48	n	N	H	S	N	N	0	1	0	not educated	Married	Employed	5 to 9	20 to 27 weeks	Yes	Efavirenz-based	31 to 108 months	Hospital setting	Yes	<50 cps/ml	less than 60 months	less than 50
456	N	M	U	C	5	30	Y	N	N	TD	24	n	N	H	H	Y	Y	0	106	0	not educated	Married	Unemployed	5 to 9	28 to 35 weeks	Yes	Efavirenz-based	7 to 30 months	Hospital setting	Yes	50 to 400 cps/ml	less than 60 months	more than or equal to 50
457	P	S	S	C	3	20	Y	N	N	AZ	132	n	D	H	M	N	N	3		0	Primary	Single	Employed	0 to 4	20 to 27 weeks	Yes	Efavirenz-based	120 months and more	Hospital setting	No	missing VL	more than or equal to 60	missing VL
458	N	S	U	C	3	22	Y	N	N	TD	36	n	N	H	O	Y	Y	0	0	0	not educated	Single	Unemployed	0 to 4	20 to 27 weeks	Yes	Efavirenz-based	31 to 108 months	Hospital setting	Yes	<50 cps/ml	less than 60 months	less than 50
459	N	M	S	C	8	28	Y	N	N	TD	12	n	D	H	S	N	N	0	0	6	not educated	Married	Employed	5 to 9	28 to 35 weeks	Yes	Efavirenz-based	7 to 30 months	Non-hospital setting	Yes	<50 cps/ml	less than 60 months	less than 50
460	P	M	S	C	3	20	Y	N	N	TD	12	n	D	T	O	N	N	0	0	0	Primary	Married	Employed	0 to 4	20 to 27 weeks	Yes	Efavirenz-based	7 to 30 months	Non-hospital setting	Yes	<50 cps/ml	less than 60 months	less than 50
461	N	M	U	C	5	26	Y	Y	N	TD	84	n	D	H	M	Y	Y	0	64400	0	not educated	Married	Unemployed	5 to 9	20 to 27 weeks	Yes	Efavirenz-based	31 to 108 months	Non-hospital setting	Yes	>1000 cps/ml	more than or equal to 60	more than or equal to 50
462	P	M	S	C	5	36	Y	N	N	AZ	156	n	N	H	O	Y	Y	0	101	0	Primary	Married	Employed	5 to 9	more or equal to 36 weeks	Yes	Nevirapine-based	120 months and more	Hospital setting	Yes	50 to 400 cps/ml	more than or equal to 60	more than or equal to 50
463	N	M	U	C	6	30	Y	Y	N	TD	60	n	D	H	H	Y	Y	0	1	0	not educated	Married	Unemployed	5 to 9	28 to 35 weeks	Yes	Efavirenz-based	31 to 108 months	Hospital setting	Yes	<50 cps/ml	more than or equal to 60	less than 50
464	N	M	U	C	3	36	Y	Y	Y	AZ	180	n	N	H	O	Y	Y	0	2720	0	not educated	Married	Unemployed	0 to 4	more or equal to 36 weeks	Yes	Nevirapine-based	120 months and more	Hospital setting	Yes	>1000 cps/ml	more than or equal to 60	more than or equal to 50
465	P	S	S	C	6	30	Y	N	N	TD	60	n	N	H	O	Y	Y	0	1	0	Primary	Single	Employed	5 to 9	28 to 35 weeks	Yes	Efavirenz-based	31 to 108 months	Hospital setting	Yes	<50 cps/ml	more than or equal to 60	less than 50
468	N	M	U	C	7	28	Y	N	N	TD	30	n	N	H	H	Y	Y	1	0	0	not educated	Married	Unemployed	5 to 9	28 to 35 weeks	Yes	Efavirenz-based	7 to 30 months	Hospital setting	No	<50 cps/ml	less than 60 months	less than 50
469	N	M	S	C	5	38	Y	N	N	TD	120	n	D	H	O	Y	Y	0	50	0	not educated	Married	Employed	5 to 9	more or equal to 36 weeks	Yes	PI-based	120 months and more	Hospital setting	Yes	50 to 400 cps/ml	more than or equal to 60	more than or equal to 50
470	T	M	S	C	1	22	Y	N	N	TD	48	n	D	H	M	Y	Y	0	32000	1	Secondary or more	Married	Employed	0 to 4	20 to 27 weeks	Yes	PI-based	31 to 108 months	Hospital setting	Yes	>1000 cps/ml	less than 60 months	more than or equal to 50
471	N	M	U	C	5	38	Y	N	N	TD	12	n	D	H	O	Y	Y	1	50	0	not educated	Married	Unemployed	5 to 9	more or equal to 36 weeks	Yes	Efavirenz-based	7 to 30 months	Hospital setting	No	50 to 400 cps/ml	less than 60 months	more than or equal to 50
473	N	M	U	C	4	24	Y	Y	N	TD	48	n	N	H	S	N	N	0	50	0	not educated	Married	Unemployed	0 to 4	20 to 27 weeks	Yes	Efavirenz-based	31 to 108 months	Hospital setting	Yes	50 to 400 cps/ml	less than 60 months	more than or equal to 50
474	N	M	U	C	4	38	Y	Y	N	TD	36	n	D	H	M	Y	Y	0		0	not educated	Married	Unemployed	0 to 4	more or equal to 36 weeks	Yes	Efavirenz-based	31 to 108 months	Hospital setting	Yes	missing VL	less than 60 months	missing VL
475	N	M	S	C	7	24	Y	N	N	TD	144	n	N	H	H	N	N	1	0	1	not educated	Married	Employed	5 to 9	20 to 27 weeks	Yes	Efavirenz-based	120 months and more	Hospital setting	No	<50 cps/ml	more than or equal to 60	less than 50
476	P	M	S	C	3	20	Y	N	N	TD	72	C	N	H	S	Y	Y	1	0	0	Primary	Married	Employed	0 to 4	20 to 27 weeks	Yes	Efavirenz-based	31 to 108 months	Hospital setting	No	<50 cps/ml	more than or equal to 60	less than 50
477	P	M	S	C	6	20	Y	Y	N	AZ	108	n	N	H	H	Y	Y	1	3125	0	Primary	Married	Employed	5 to 9	20 to 27 weeks	Yes	Nevirapine-based	31 to 108 months	Hospital setting	No	>1000 cps/ml	more than or equal to 60	more than or equal to 50
478	P	M	S	C	2	20	Y	Y	N	TD	2	n	N	H	S	Y	Y	1		0	Primary	Married	Employed	0 to 4	20 to 27 weeks	Yes	Efavirenz-based	less than 6 months	Hospital setting	No	missing VL	less than 60 months	missing VL
479	T	M	E	C	3	20	Y	N	N	TD	30	C	N	H	S	Y	Y	0	0	0	Secondary or more	Married	Employed	0 to 4	20 to 27 weeks	Yes	Efavirenz-based	7 to 30 months	Hospital setting	Yes	<50 cps/ml	less than 60 months	less than 50
480	P	M	S	C	3	30	Y	N	N	TD	1	n	N	H	O	N	N	0		0	Primary	Married	Employed	0 to 4	28 to 35 weeks	Yes	Efavirenz-based	less than 6 months	Hospital setting	Yes	missing VL	less than 60 months	missing VL
481	P	M	S	C	3	20	Y	N	N	TD	24	n	D	H	S	Y	Y	0	0	0	Primary	Married	Employed	0 to 4	20 to 27 weeks	Yes	Efavirenz-based	7 to 30 months	Hospital setting	Yes	<50 cps/ml	less than 60 months	less than 50
482	N	M	S	C	4	28	Y	Y	N	TD	24	n	N	H	H	Y	Y	0	103	0	not educated	Married	Employed	0 to 4	28 to 35 weeks	Yes	Efavirenz-based	7 to 30 months	Hospital setting	Yes	50 to 400 cps/ml	less than 60 months	more than or equal to 50
483	P	M	S	C	4	24	Y	N	N	TD	84	n	D	H	H	Y	Y	0	0	1	Primary	Married	Employed	0 to 4	20 to 27 weeks	Yes	Efavirenz-based	31 to 108 months	Hospital setting	Yes	<50 cps/ml	more than or equal to 60	less than 50
484	P	S	U	C	1	20	N	N	N	TD	0	C	D	H	M	Y	Y	1		2	Primary	Single	Unemployed	0 to 4	20 to 27 weeks	No	Efavirenz-based	less than 6 months	Hospital setting	No	missing VL	less than 60 months	missing VL
485	P	M	U	C	2	24	Y	Y	N	TD	36	n	N	H	M	N	N	0	839	0	Primary	Married	Unemployed	0 to 4	20 to 27 weeks	Yes	Efavirenz-based	31 to 108 months	Hospital setting	Yes	401 to 999 cps/ml	less than 60 months	more than or equal to 50
486	S	M	U	C	1	24	Y	N	N	TD	1	n	D	H	M	N	N	0		6	Secondary or more	Married	Unemployed	0 to 4	20 to 27 weeks	Yes	Efavirenz-based	less than 6 months	Hospital setting	Yes	missing VL	less than 60 months	missing VL
487	T	M	E	C	2	24	Y	N	N	TD	96	n	D	H	M	Y	Y	0	0	0	Secondary or more	Married	Employed	0 to 4	20 to 27 weeks	Yes	Efavirenz-based	31 to 108 months	Hospital setting	Yes	<50 cps/ml	more than or equal to 60	less than 50
488	S	M	S	M	4	28	Y	Y	N	TD	18	n	N	H	S	Y	Y	0	0	0	Secondary or more	Married	Employed	0 to 4	28 to 35 weeks	Yes	Efavirenz-based	7 to 30 months	Hospital setting	Yes	<50 cps/ml	less than 60 months	less than 50
490	N	M	U	C	4	38	Y	Y	N	TD	96	n	D	H	H	Y	Y	0	0	0	not educated	Married	Unemployed	0 to 4	more or equal to 36 weeks	Yes	Efavirenz-based	31 to 108 months	Hospital setting	Yes	<50 cps/ml	more than or equal to 60	less than 50
491	P	S	S	C	5	20	Y	Y	Y	TD	84	n	N	H	S	Y	Y	2	0	0	Primary	Single	Employed	5 to 9	20 to 27 weeks	Yes	Efavirenz-based	31 to 108 months	Non-hospital setting	No	<50 cps/ml	more than or equal to 60	less than 50
492	N	M	S	C	1	28	Y	N	N	TD	0	n	D	H	M	Y	Y	1		0	not educated	Married	Employed	0 to 4	28 to 35 weeks	Yes	Efavirenz-based	less than 6 months	Hospital setting	No	missing VL	less than 60 months	missing VL
495	N	M	U	C	7	26	Y	N	N	TD	72	n	D	H	M	Y	Y	0	1	0	not educated	Married	Unemployed	5 to 9	20 to 27 weeks	Yes	Efavirenz-based	31 to 108 months	Hospital setting	Yes	<50 cps/ml	more than or equal to 60	less than 50
496	P	M	S	C	2	21	Y	N	N	TD	84	n	D	H	M	N	N	1	0	0	Primary	Married	Employed	0 to 4	20 to 27 weeks	Yes	Efavirenz-based	31 to 108 months	Hospital setting	No	<50 cps/ml	more than or equal to 60	less than 50
498	N	M	S	C	2	37	Y	Y	N	TD	6	n	N	H	S	Y	Y	0	1	0	not educated	Married	Employed	0 to 4	more or equal to 36 weeks	Yes	Efavirenz-based	less than 6 months	Hospital setting	Yes	<50 cps/ml	less than 60 months	less than 50
499	N	M	U	C	4	38	Y	Y	N	TD	48	n	N	H	M	Y	Y	0	0	0	not educated	Married	Unemployed	0 to 4	more or equal to 36 weeks	Yes	Efavirenz-based	31 to 108 months	Hospital setting	Yes	<50 cps/ml	less than 60 months	less than 50
500	P	M	S	C	1	26	Y	Y	N	TD	24	n	D	H	M	N	N	0	0	0	Primary	Married	Employed	0 to 4	20 to 27 weeks	Yes	Efavirenz-based	7 to 30 months	Hospital setting	Yes	<50 cps/ml	less than 60 months	less than 50
501	P	M	S	C	5	26	Y	N	N	TD	12	n	D	H	M	Y	Y	0	123	0	Primary	Married	Employed	5 to 9	20 to 27 weeks	Yes	Efavirenz-based	7 to 30 months	Hospital setting	Yes	50 to 400 cps/ml	less than 60 months	more than or equal to 50
502	N	M	U	C	2	26	Y	Y	N	TD	1	n	N	H	S	N	N	1		0	not educated	Married	Unemployed	0 to 4	20 to 27 weeks	Yes	Efavirenz-based	less than 6 months	Hospital setting	No	missing VL	less than 60 months	missing VL
503	N	M	S	C	5	22	Y	N	N	TD	60	n	N	H	O	N	N	0	0	0	not educated	Married	Employed	5 to 9	20 to 27 weeks	Yes	Efavirenz-based	31 to 108 months	Hospital setting	Yes	<50 cps/ml	more than or equal to 60	less than 50
504	N	M	S	C	4	28	Y	N	N	TD	48	n	N	H	M	Y	Y	0	0	0	not educated	Married	Employed	0 to 4	28 to 35 weeks	Yes	Efavirenz-based	31 to 108 months	Hospital setting	Yes	<50 cps/ml	less than 60 months	less than 50
505	S	M	S	C	3	24	Y	N	N	TD	72	C	D	H	H	Y	Y	2	98	0	Secondary or more	Married	Employed	0 to 4	20 to 27 weeks	Yes	Efavirenz-based	31 to 108 months	Hospital setting	No	50 to 400 cps/ml	more than or equal to 60	more than or equal to 50
506	P	M	S	C	3	30	Y	Y	N	TD	12	n	N	H	S	N	N	2	0	0	Primary	Married	Employed	0 to 4	28 to 35 weeks	Yes	Efavirenz-based	7 to 30 months	Hospital setting	No	<50 cps/ml	less than 60 months	less than 50
507	N	M	U	C	8	30	Y	Y	Y	TD	7	n	N	H	H	Y	Y	0	50	0	not educated	Married	Unemployed	5 to 9	28 to 35 weeks	Yes	Efavirenz-based	7 to 30 months	Hospital setting	Yes	50 to 400 cps/ml	less than 60 months	more than or equal to 50
508	T	M	S	C	1	36	Y	Y	N	TD	72	n	D	H	S	N	N	0	0	0	Secondary or more	Married	Employed	0 to 4	more or equal to 36 weeks	Yes	Efavirenz-based	31 to 108 months	Hospital setting	Yes	<50 cps/ml	more than or equal to 60	less than 50
509	N	M	S	C	3	34	Y	N	N	TD	24	n	N	H	M	N	N	0	1	0	not educated	Married	Employed	0 to 4	28 to 35 weeks	Yes	Efavirenz-based	7 to 30 months	Hospital setting	Yes	<50 cps/ml	less than 60 months	less than 50
509	N	M	S	C	3	34	Y	N	N	TD	24	n	N	H	M	N	N	0	1	2	not educated	Married	Employed	0 to 4	28 to 35 weeks	Yes	Efavirenz-based	7 to 30 months	Hospital setting	Yes	<50 cps/ml	less than 60 months	less than 50
510	N	M	U	C	2	32	Y	Y	N	TD	36	n	N	H	S	Y	Y	0	0	0	not educated	Married	Unemployed	0 to 4	28 to 35 weeks	Yes	Efavirenz-based	31 to 108 months	Hospital setting	Yes	<50 cps/ml	less than 60 months	less than 50
511	P	M	S	C	3	21	Y	Y	N	TD	96	C	D	H	S	Y	Y	1	0	0	Primary	Married	Employed	0 to 4	20 to 27 weeks	Yes	Efavirenz-based	31 to 108 months	Hospital setting	No	<50 cps/ml	more than or equal to 60	less than 50
514	N	M	U	C	4	23	Y	N	N	TD	24	n	N	H	M	Y	Y	2	439	7	not educated	Married	Unemployed	0 to 4	20 to 27 weeks	Yes	Efavirenz-based	7 to 30 months	Hospital setting	No	401 to 999 cps/ml	less than 60 months	more than or equal to 50
515	P	M	S	C	3	26	Y	N	N	TD	24	n	N	H	M	N	N	0	0	0	Primary	Married	Employed	0 to 4	20 to 27 weeks	Yes	Efavirenz-based	7 to 30 months	Hospital setting	Yes	<50 cps/ml	less than 60 months	less than 50
515	P	M	S	C	3	26	Y	N	N	TD	24	n	N	H	M	N	N	0	0	2	Primary	Married	Employed	0 to 4	20 to 27 weeks	Yes	Efavirenz-based	7 to 30 months	Hospital setting	Yes	<50 cps/ml	less than 60 months	less than 50
517	P	M	U	M	3	20	Y	N	N	TD	12	C	D	H	O	Y	Y	3	348	0	Primary	Married	Unemployed	0 to 4	20 to 27 weeks	Yes	Efavirenz-based	7 to 30 months	Hospital setting	No	50 to 400 cps/ml	less than 60 months	more than or equal to 50
518	P	M	U	C	6	22	Y	Y	N	TD	48	C	D	H	O	Y	Y	3	0	3	Primary	Married	Unemployed	5 to 9	20 to 27 weeks	Yes	Efavirenz-based	31 to 108 months	Hospital setting	No	<50 cps/ml	less than 60 months	less than 50
519	T	M	E	C	2	35	Y	Y	N	TD	2	n	N	H	M	Y	Y	0		0	Secondary or more	Married	Employed	0 to 4	28 to 35 weeks	Yes	Efavirenz-based	less than 6 months	Hospital setting	Yes	missing VL	less than 60 months	missing VL
520	N	S	U	C	1	20	Y	N	N	AZ	192	n	D	T	M	N	N	0	133	0	not educated	Single	Unemployed	0 to 4	20 to 27 weeks	Yes	Nevirapine-based	120 months and more	Non-hospital setting	Yes	50 to 400 cps/ml	more than or equal to 60	more than or equal to 50
523	P	M	U	C	4	24	Y	Y	N	TD	84	n	N	H	H	Y	Y	0	0	0	Primary	Married	Unemployed	0 to 4	20 to 27 weeks	Yes	Efavirenz-based	31 to 108 months	Hospital setting	Yes	<50 cps/ml	more than or equal to 60	less than 50
524	N	M	U	C	6	28	Y	Y	N	AZ	120	n	N	H	H	Y	Y	0	0	0	not educated	Married	Unemployed	5 to 9	28 to 35 weeks	Yes	Nevirapine-based	120 months and more	Hospital setting	Yes	<50 cps/ml	more than or equal to 60	less than 50
525	S	M	S	C	1	34	Y	Y	N	TD	48	n	N	H	M	Y	Y	0	0	0	Secondary or more	Married	Employed	0 to 4	28 to 35 weeks	Yes	Efavirenz-based	31 to 108 months	Hospital setting	Yes	<50 cps/ml	less than 60 months	less than 50
526	P	M	U	C	2	20	Y	N	N	TD	48	C	D	H	H	Y	Y	2	243	0	Primary	Married	Unemployed	0 to 4	20 to 27 weeks	Yes	Efavirenz-based	31 to 108 months	Hospital setting	No	50 to 400 cps/ml	less than 60 months	more than or equal to 50
527	T	M	S	C	4	30	Y	N	N	TD	72	n	N	H	M	N	N	0	0	0	Secondary or more	Married	Employed	0 to 4	28 to 35 weeks	Yes	Efavirenz-based	31 to 108 months	Hospital setting	Yes	<50 cps/ml	more than or equal to 60	less than 50
528	P	S	S	C	2	36	N	N	N	TD	3	n	D	H	O	N	N	0		1	Primary	Single	Employed	0 to 4	more or equal to 36 weeks	No	Efavirenz-based	less than 6 months	Non-hospital setting	Yes	missing VL	less than 60 months	missing VL
530	N	M	U	C	2	34	Y	Y	N	TD	2	n	D	H	H	Y	Y	0		0	not educated	Married	Unemployed	0 to 4	28 to 35 weeks	Yes	Efavirenz-based	less than 6 months	Hospital setting	Yes	missing VL	less than 60 months	missing VL
531	N	M	E	C	3	32	Y	Y	N	TD	48	n	N	H	H	Y	Y	0	0	0	not educated	Married	Employed	0 to 4	28 to 35 weeks	Yes	Efavirenz-based	31 to 108 months	Hospital setting	Yes	<50 cps/ml	less than 60 months	less than 50
533	P	M	E	C	4	28	Y	Y	N	TD	36	n	N	H	S	Y	Y	0	0	1	Primary	Married	Employed	0 to 4	28 to 35 weeks	Yes	Efavirenz-based	31 to 108 months	Hospital setting	Yes	<50 cps/ml	less than 60 months	less than 50
534	P	M	E	C	2	20	Y	Y	N	TD	1	n	N	H	H	N	N	0		0	Primary	Married	Employed	0 to 4	20 to 27 weeks	Yes	Efavirenz-based	less than 6 months	Hospital setting	Yes	missing VL	less than 60 months	missing VL
535	P	M	U	C	5	20	Y	N	N	TD	72	n	D	H	M	Y	Y	1	50	3	Primary	Married	Unemployed	5 to 9	20 to 27 weeks	Yes	Efavirenz-based	31 to 108 months	Hospital setting	No	50 to 400 cps/ml	more than or equal to 60	more than or equal to 50
536	S	M	E	C	5	26	Y	Y	N	TD	3	C	D	H	M	Y	Y	1		0	Secondary or more	Married	Employed	5 to 9	20 to 27 weeks	Yes	Efavirenz-based	less than 6 months	Hospital setting	No	missing VL	less than 60 months	missing VL
538	S	M	U	C	2	20	Y	N	N	TD	36	n	D	H	M	Y	Y	0	30	0	Secondary or more	Married	Unemployed	0 to 4	20 to 27 weeks	Yes	Efavirenz-based	31 to 108 months	Hospital setting	Yes	<50 cps/ml	less than 60 months	less than 50
540	T	M	U	C	1	24	Y	N	N	TD	2	C	N	H	H	N	N	0		0	Secondary or more	Married	Unemployed	0 to 4	20 to 27 weeks	Yes	Efavirenz-based	less than 6 months	Hospital setting	Yes	missing VL	less than 60 months	missing VL
541	P	M	E	C	5	20	Y	Y	N	TD	4	n	N	H	O	Y	Y	0		0	Primary	Married	Employed	5 to 9	20 to 27 weeks	Yes	Efavirenz-based	less than 6 months	Hospital setting	Yes	missing VL	less than 60 months	missing VL
542	S	M	U	M	3	33	Y	Y	Y	TD	3	n	N	H	S	Y	Y	0		0	Secondary or more	Married	Unemployed	0 to 4	28 to 35 weeks	Yes	Efavirenz-based	less than 6 months	Hospital setting	Yes	missing VL	less than 60 months	missing VL
543	P	M	U	C	1	21	Y	Y	Y	TD	2	n	D	H	M	Y	Y	0		0	Primary	Married	Unemployed	0 to 4	20 to 27 weeks	Yes	Efavirenz-based	less than 6 months	Hospital setting	Yes	missing VL	less than 60 months	missing VL
544	S	M	E	C	3	28	Y	Y	N	TD	36	n	D	H	O	N	N	0	50	6	Secondary or more	Married	Employed	0 to 4	28 to 35 weeks	Yes	Efavirenz-based	31 to 108 months	Hospital setting	Yes	50 to 400 cps/ml	less than 60 months	more than or equal to 50
547	S	M	E	C	3	30	Y	Y	Y	TD	3	n	D	H	O	N	N	0		0	Secondary or more	Married	Employed	0 to 4	28 to 35 weeks	Yes	Efavirenz-based	less than 6 months	Hospital setting	Yes	missing VL	less than 60 months	missing VL
549	P	M	U	C	4	32	Y	Y	N	TD	1	n	N	H	H	N	N	0		1	Primary	Married	Unemployed	0 to 4	28 to 35 weeks	Yes	Efavirenz-based	less than 6 months	Non-hospital setting	Yes	missing VL	less than 60 months	missing VL
550	P	M	S	C	6	26	Y	Y	N	AZ	60	n	D	H	S	Y	Y	0	102	0	Primary	Married	Employed	5 to 9	20 to 27 weeks	Yes	PI-based	31 to 108 months	Hospital setting	Yes	50 to 400 cps/ml	more than or equal to 60	more than or equal to 50
298	N	M	S	C	7	27	Y	N	N	TD	24	n	D	H	O	N	N	0		0	not educated	Married	Employed	5 to 9	20 to 27 weeks	Yes	Efavirenz-based	7 to 30 months	Hospital setting	Yes	missing VL	less than 60 months	missing VL
297	N	M	U	C	5	24	Y	N	N	TD	1	n	N	H	O	Y	Y	7	0	0	not educated	Married	Unemployed	5 to 9	20 to 27 weeks	Yes	Efavirenz-based	less than 6 months	Hospital setting	No	<50 cps/ml	less than 60 months	less than 50
537	P	M	S	C	3	23	Y	N	N	TD	2	n	D	H	M	N	N	0		0	Primary	Married	Employed	0 to 4	20 to 27 weeks	Yes	Efavirenz-based	less than 6 months	Hospital setting	Yes	missing VL	less than 60 months	missing VL
